# Supplementary material for: [μ-6,9-Bis(carboxylatomethyl)-3,12-bis(car­boxymethyl)-3,6,9,12-tetraaza­tetradecanedioato]bis­[aqua­cobalt(II)] tetra­hydrate
Source: Acta Crystallogr Sect E Struct Rep Online. 2013 Jan 12;69(Pt 2):m97. doi: 10.1107/S1600536813000196 (PMC3569195; doi:10.1107/S1600536813000196)
Supplement: Supplementary file 1 [file e-69-00m97-sup1.cif]

##############################################################################
#                                                                            #
# This CIF contains the data in a paper accepted for publication in          #
# Acta Crystallographica Section E. It conforms to the requirements of       #
# Notes for Authors for Acta Crystallographica Section E, and has been       #
# peer reviewed under the auspices of the IUCr Commission on Journals.       #
#                                                                            #
# Full details of the Crystallographic Information File format               #
# are given in the paper "The Crystallographic Information File (CIF):       #
# a New Standard Archive File for Crystallography" by S. R. Hall, F. H.      #
# Allen and I. D. Brown [Acta Cryst. (1991), A47, 655-685].                  #
#                                                                            #
# The current version of the core CIF dictionary is obtainable from          #
# ftp://ftp.iucr.org/pub/cif_core.dic.                                       #
#                                                                            #
# Software is freely available for graphical display of the structure(s)     #
# in this CIF. For information consult the CIF software page                 #
# http://www.iucr.org/resources/cif/software.                                #
#                                                                            #
# This file may be used for bona fide research purposes within the           #
# scientific community so long as proper attribution is given to the journal # 
# article from which it was obtained.                                        #
#                                                                            #
##############################################################################
data_global
_audit_creation_method     'form.cif (version 2.0)'
_journal_data_validation_number     ?
_journal_date_recd_electronic     2013-01-02
_journal_date_accepted     2013-01-03
_journal_name_full     'Acta Crystallographica, Section E'
_journal_year     2013
_journal_volume     69
_journal_issue      2
_journal_page_first     m97
_journal_page_last     m97
_journal_paper_category     QM
_journal_paper_doi     10.1107/S1600536813000196
_journal_coeditor_code     TK5188
loop_
    _publ_contact_author_name
    'Dr Jin-liang Qian'
_publ_contact_author_address
;
Zhile Second Middle School
XuChang 461232
People's Republic of China
;
_publ_contact_author_email     'jinliang_qian@126.com'
_publ_contact_author_fax     ?
_publ_contact_author_phone     ?
_publ_section_title
;\
[\m-6,9-Bis(carboxylatomethyl)-3,12-bis(carboxymethyl)-3,6,9,12-\
tetraazatetradecanedioato]bis[aquacobalt(II)] tetrahydrate
;
loop_
    _publ_author_name
    _publ_author_footnote
    _publ_author_address
    'Qian, Qi-feng' .
;
Xuchang Senior School
Xuchang 461000
People's Republic of China
;
    'Wu, Jin-hui' .
;
Xuchang Senior School
Xuchang 461000
People's Republic of China
;
    'Qian, Jin-liang' .
;
Zhile Second Middle School
Xuchang 461232
People's Republic of China
;
data_I
_audit_creation_method     SHELXL-97
_chemical_name_systematic
;
[\m-6,9-Bis(carboxylatomethyl)-3,12-bis(carboxymethyl)-3,6,9,12-
tetraazatetradecanedioato]bis[aquacobalt(II)] tetrahydrate
;
_chemical_name_common     ?
_chemical_formula_moiety     'C18 H30 Co2 N4 O14, 4(H2 O)'
_chemical_formula_sum     'C18 H38 Co2 N4 O18'
_chemical_formula_iupac     '[Co2 (C18 H26 N4 O12) (H2 O)2], 4H2 O'
_chemical_formula_weight     716.38
_chemical_melting_point     ?
_symmetry_cell_setting     triclinic
_symmetry_space_group_name_H-M     'P -1'
_symmetry_space_group_name_Hall     '-P 1'
loop_
    _symmetry_equiv_pos_as_xyz
    'x, y, z'
    '-x, -y, -z'
_cell_length_a     7.0972(15)
_cell_length_b     8.7025(19)
_cell_length_c     11.968(3)
_cell_angle_alpha     104.238(4)
_cell_angle_beta     100.986(3)
_cell_angle_gamma     100.425(4)
_cell_volume     682.9(3)
_cell_formula_units_Z     1
_cell_measurement_reflns_used     1506
_cell_measurement_theta_min     2.62
_cell_measurement_theta_max     23.80
_cell_measurement_temperature     292(2)
_exptl_crystal_description     plate
_exptl_crystal_colour     violet
_exptl_crystal_size_max     0.10
_exptl_crystal_size_mid     0.08
_exptl_crystal_size_min     0.05
_exptl_crystal_density_diffrn     1.742
_exptl_crystal_density_meas     ?
_exptl_crystal_density_method     'not measured'
_exptl_crystal_F_000     372
_exptl_absorpt_coefficient_mu     1.305
_exptl_absorpt_correction_type     multi-scan
_exptl_absorpt_process_details     '(SADABS; Sheldrick, 2008)'
_exptl_absorpt_correction_T_min     0.8805
_exptl_absorpt_correction_T_max     0.9376
_exptl_special_details
;
;
_diffrn_ambient_temperature     292(2)
_diffrn_radiation_type     'Mo k\a'
_diffrn_radiation_wavelength     0.71073
_diffrn_radiation_source     'fine focus sealed Siemens Mo tube'
_diffrn_radiation_monochromator     graphite
_diffrn_measurement_device_type     'Bruker SMART APEX CCD'
_diffrn_measurement_method     '0.3\% wide \w exposures'
_diffrn_detector_area_resol_mean     ?
_diffrn_reflns_number     8012
_diffrn_reflns_av_R_equivalents     0.0969
_diffrn_reflns_av_sigmaI/netI     0.1075
_diffrn_reflns_theta_min     2.62
_diffrn_reflns_theta_max     27.50
_diffrn_reflns_theta_full     27.50
_diffrn_measured_fraction_theta_max     0.985
_diffrn_measured_fraction_theta_full     0.985
_diffrn_reflns_limit_h_min     -9
_diffrn_reflns_limit_h_max     9
_diffrn_reflns_limit_k_min     -11
_diffrn_reflns_limit_k_max     11
_diffrn_reflns_limit_l_min     -15
_diffrn_reflns_limit_l_max     15
_diffrn_standards_number     ?
_diffrn_standards_interval_count     ?
_diffrn_standards_interval_time     ?
_diffrn_standards_decay_%     ?
_refine_special_details
;
 Refinement of F^2^ against ALL reflections.  The weighted R-factor wR and
 goodness of fit S are based on F^2^, conventional R-factors R are based
 on F, with F set to zero for negative F^2^. The threshold expression of
 F^2^ > 2sigma(F^2^) is used only for calculating R-factors(gt) etc. and is
 not relevant to the choice of reflections for refinement.  R-factors based
 on F^2^ are statistically about twice as large as those based on F, and R-
 factors based on ALL data will be even larger.
;
_reflns_number_total     3099
_reflns_number_gt     2182
_reflns_threshold_expression     I>2\s(I)
_refine_ls_structure_factor_coef     Fsqd
_refine_ls_matrix_type     full
_refine_ls_R_factor_all     0.0793
_refine_ls_R_factor_gt     0.0532
_refine_ls_wR_factor_gt     0.1076
_refine_ls_wR_factor_ref     0.1172
_refine_ls_goodness_of_fit_ref     0.939
_refine_ls_restrained_S_all     0.939
_refine_ls_number_reflns     3099
_refine_ls_number_parameters     190
_refine_ls_number_restraints     0
_refine_ls_hydrogen_treatment     constr
_refine_ls_weighting_scheme     calc
_refine_ls_weighting_details
         'calc w=1/[\s^2^(Fo^2^)+(0.0470P)^2^+0.0000P] where P=(Fo^2^+2Fc^2^)/3'
_atom_sites_solution_hydrogens     geom
_atom_sites_solution_primary     direct
_atom_sites_solution_secondary     difmap
_refine_ls_shift/su_max     0.000
_refine_ls_shift/su_mean     0.000
_refine_diff_density_max     0.609
_refine_diff_density_min     -0.534
_refine_ls_extinction_method     none
_refine_ls_extinction_coef     ?
loop_
    _atom_type_symbol
    _atom_type_description
    _atom_type_scat_dispersion_real
    _atom_type_scat_dispersion_imag
    _atom_type_scat_source
    'C' 'C' 0.0033 0.0016
                         'International Tables Vol C Tables 4.2.6.8 and 6.1.1.4'
    'H' 'H' 0.0000 0.0000
                         'International Tables Vol C Tables 4.2.6.8 and 6.1.1.4'
    'N' 'N' 0.0061 0.0033
                         'International Tables Vol C Tables 4.2.6.8 and 6.1.1.4'
    'O' 'O' 0.0106 0.0060
                         'International Tables Vol C Tables 4.2.6.8 and 6.1.1.4'
    'Co' 'Co' 0.3494 0.9721
                         'International Tables Vol C Tables 4.2.6.8 and 6.1.1.4'
_computing_data_collection     'SMART (Bruker, 2001)'
_computing_cell_refinement     'SAINT (Bruker, 2001)'
_computing_data_reduction     'SAINT (Bruker, 2001)'
_computing_structure_solution     'SHELXS97 (Sheldrick, 2008)'
_computing_structure_refinement     'SHELXL97 (Sheldrick, 2008)'
_computing_molecular_graphics     'PLATON (Spek, 2009)'
_computing_publication_material     'SHELXL97 (Sheldrick, 2008)'
loop_
    _atom_site_type_symbol
    _atom_site_label
    _atom_site_fract_x
    _atom_site_fract_y
    _atom_site_fract_z
    _atom_site_U_iso_or_equiv
    _atom_site_adp_type
    _atom_site_calc_flag
    _atom_site_refinement_flags
    _atom_site_occupancy
    _atom_site_symmetry_multiplicity
    _atom_site_disorder_assembly
    _atom_site_disorder_group
    Co Co1 0.72982(7) 0.71114(6) 0.70687(4) 0.02486(17) Uani d . 1 1 . .
    N N1 0.9888(4) 0.6394(4) 0.6502(2) 0.0260(7) Uani d . 1 1 . .
    N N2 0.9015(4) 0.9540(4) 0.7434(2) 0.0255(7) Uani d . 1 1 . .
    O O1 1.0763(4) 0.5057(4) 0.9155(2) 0.0457(8) Uani d . 1 1 . .
    H H1 1.0240 0.5153 0.9715 0.069 Uiso calc PR 0.50 1 . .
    O O2 0.8739(4) 0.6544(3) 0.8584(2) 0.0306(6) Uani d . 1 1 . .
    O O3 0.6757(5) 0.9168(4) 0.4387(2) 0.0548(9) Uani d . 1 1 . .
    O O4 0.6154(4) 0.7492(3) 0.5486(2) 0.0308(6) Uani d . 1 1 . .
    O O5 0.6500(4) 1.0653(3) 0.9745(2) 0.0401(7) Uani d . 1 1 . .
    H H5 0.5449 1.0184 0.9830 0.060 Uiso calc PR 0.50 1 . .
    O O6 0.5890(4) 0.8431(3) 0.8222(2) 0.0335(6) Uani d . 1 1 . .
    O O7 0.5376(4) 0.4898(3) 0.6630(2) 0.0416(7) Uani d . 1 1 . .
    H H7A 0.5779 0.4274 0.6978 0.062 Uiso d R 1 1 . .
    H H7B 0.5143 0.4317 0.5943 0.062 Uiso d R 1 1 . .
    C C1 0.9172(5) 0.5213(5) 0.5288(3) 0.0322(9) Uani d . 1 1 . .
    H H1A 0.8342 0.5670 0.4781 0.039 Uiso calc R 1 1 . .
    H H1B 0.8362 0.4217 0.5334 0.039 Uiso calc R 1 1 . .
    C C2 1.0911(6) 0.5704(5) 0.7386(3) 0.0395(10) Uani d . 1 1 . .
    H H2A 1.2292 0.6286 0.7657 0.047 Uiso calc R 1 1 . .
    H H2B 1.0851 0.4570 0.7004 0.047 Uiso calc R 1 1 . .
    C C3 1.0033(6) 0.5803(5) 0.8454(3) 0.0302(9) Uani d . 1 1 . .
    C C4 1.1120(6) 0.7947(5) 0.6468(3) 0.0313(9) Uani d . 1 1 . .
    H H4A 1.0630 0.8154 0.5719 0.038 Uiso calc R 1 1 . .
    H H4B 1.2472 0.7852 0.6518 0.038 Uiso calc R 1 1 . .
    C C5 1.1076(6) 0.9363(5) 0.7487(3) 0.0351(10) Uani d . 1 1 . .
    H H5A 1.1622 0.9181 0.8237 0.042 Uiso calc R 1 1 . .
    H H5B 1.1887 1.0362 0.7446 0.042 Uiso calc R 1 1 . .
    C C6 0.8262(6) 1.0170(5) 0.6438(3) 0.0362(10) Uani d . 1 1 . .
    H H6A 0.9377 1.0745 0.6224 0.043 Uiso calc R 1 1 . .
    H H6B 0.7507 1.0950 0.6706 0.043 Uiso calc R 1 1 . .
    C C7 0.6972(6) 0.8852(5) 0.5344(3) 0.0330(9) Uani d . 1 1 . .
    C C8 0.8807(6) 1.0525(5) 0.8581(3) 0.0310(9) Uani d . 1 1 . .
    H H8A 0.8829 1.1632 0.8554 0.037 Uiso calc R 1 1 . .
    H H8B 0.9912 1.0565 0.9215 0.037 Uiso calc R 1 1 . .
    C C9 0.6896(6) 0.9799(5) 0.8838(3) 0.0284(8) Uani d . 1 1 . .
    O O8 0.5622(5) 0.2722(4) 0.7785(3) 0.0729(11) Uani d . 1 1 . .
    H H8C 0.5855 0.3176 0.8501 0.109 Uiso d R 1 1 . .
    H H8D 0.4441 0.2302 0.7658 0.109 Uiso d R 1 1 . .
    O O9 0.3797(6) 0.3141(5) 0.9602(4) 0.1021(15) Uani d . 1 1 . .
    H H9A 0.3722 0.2969 1.0237 0.153 Uiso d R 1 1 . .
    H H9B 0.2845 0.3520 0.9418 0.153 Uiso d R 1 1 . .
loop_
    _atom_site_aniso_label
    _atom_site_aniso_U_11
    _atom_site_aniso_U_22
    _atom_site_aniso_U_33
    _atom_site_aniso_U_12
    _atom_site_aniso_U_13
    _atom_site_aniso_U_23
    Co1 0.0255(3) 0.0292(3) 0.0196(3) 0.0075(2) 0.0068(2) 0.0049(2)
    N1 0.0287(17) 0.0341(18) 0.0182(15) 0.0108(14) 0.0098(13) 0.0076(13)
    N2 0.0281(17) 0.0298(17) 0.0190(15) 0.0065(14) 0.0094(13) 0.0057(13)
    O1 0.055(2) 0.068(2) 0.0344(16) 0.0356(17) 0.0201(15) 0.0306(16)
    O2 0.0338(15) 0.0446(17) 0.0198(13) 0.0194(13) 0.0112(12) 0.0102(12)
    O3 0.077(2) 0.055(2) 0.0289(16) 0.0015(17) 0.0066(16) 0.0207(15)
    O4 0.0358(16) 0.0321(15) 0.0222(13) 0.0067(12) 0.0031(12) 0.0077(12)
    O5 0.0412(17) 0.0452(18) 0.0286(15) 0.0088(14) 0.0185(13) -0.0050(13)
    O6 0.0301(15) 0.0372(16) 0.0306(15) 0.0082(13) 0.0126(12) 0.0010(13)
    O7 0.0489(18) 0.0369(17) 0.0311(16) 0.0011(14) 0.0062(14) 0.0051(13)
    C1 0.033(2) 0.034(2) 0.030(2) 0.0091(18) 0.0158(18) 0.0037(18)
    C2 0.045(3) 0.057(3) 0.031(2) 0.029(2) 0.018(2) 0.021(2)
    C3 0.031(2) 0.037(2) 0.0220(19) 0.0077(18) 0.0068(17) 0.0078(17)
    C4 0.027(2) 0.035(2) 0.031(2) 0.0057(17) 0.0105(17) 0.0063(18)
    C5 0.027(2) 0.039(2) 0.033(2) -0.0019(18) 0.0085(18) 0.0038(19)
    C6 0.051(3) 0.032(2) 0.026(2) 0.0106(19) 0.0110(19) 0.0079(18)
    C7 0.036(2) 0.041(2) 0.025(2) 0.0128(19) 0.0092(18) 0.0110(18)
    C8 0.036(2) 0.032(2) 0.0201(19) 0.0051(18) 0.0072(17) 0.0009(16)
    C9 0.030(2) 0.033(2) 0.0223(19) 0.0117(18) 0.0046(17) 0.0078(17)
    O8 0.073(3) 0.077(3) 0.064(2) 0.005(2) 0.010(2) 0.027(2)
    O9 0.121(4) 0.106(4) 0.115(4) 0.058(3) 0.069(3) 0.043(3)
_geom_special_details
;
 All esds (except the esd in the dihedral angle between two l.s. planes)
 are estimated using the full covariance matrix.  The cell esds are taken
 into account individually in the estimation of esds in distances, angles
 and torsion angles; correlations between esds in cell parameters are only
 used when they are defined by crystal symmetry.  An approximate (isotropic)
 treatment of cell esds is used for estimating esds involving l.s. planes.
;
loop_
    _geom_bond_atom_site_label_1
    _geom_bond_atom_site_label_2
    _geom_bond_site_symmetry_2
    _geom_bond_distance
    _geom_bond_publ_flag
    Co1 O7 . 2.031(3) ?
    Co1 O4 . 2.043(2) ?
    Co1 O6 . 2.094(2) ?
    Co1 O2 . 2.120(2) ?
    Co1 N2 . 2.134(3) ?
    Co1 N1 . 2.216(3) ?
    N1 C2 . 1.477(4) ?
    N1 C4 . 1.486(4) ?
    N1 C1 . 1.490(4) ?
    N2 C8 . 1.478(4) ?
    N2 C6 . 1.480(4) ?
    N2 C5 . 1.490(5) ?
    O1 C3 . 1.272(4) ?
    O1 H1 . 0.8200 ?
    O2 C3 . 1.226(4) ?
    O3 C7 . 1.230(4) ?
    O4 C7 . 1.286(4) ?
    O5 C9 . 1.267(4) ?
    O5 H5 . 0.8200 ?
    O6 C9 . 1.237(4) ?
    O7 H7A . 0.8201 ?
    O7 H7B . 0.8200 ?
    C1 C1 2_766 1.527(7) ?
    C1 H1A . 0.9700 ?
    C1 H1B . 0.9700 ?
    C2 C3 . 1.516(5) ?
    C2 H2A . 0.9700 ?
    C2 H2B . 0.9700 ?
    C4 C5 . 1.515(5) ?
    C4 H4A . 0.9700 ?
    C4 H4B . 0.9700 ?
    C5 H5A . 0.9700 ?
    C5 H5B . 0.9700 ?
    C6 C7 . 1.514(5) ?
    C6 H6A . 0.9700 ?
    C6 H6B . 0.9700 ?
    C8 C9 . 1.509(5) ?
    C8 H8A . 0.9700 ?
    C8 H8B . 0.9700 ?
    O8 H8D . 0.8200 ?
    O8 H8C . 0.8200 ?
    O8 H8D . 0.8200 ?
    O9 H9A . 0.8200 ?
    O9 H9B . 0.8200 ?
loop_
    _geom_angle_atom_site_label_1
    _geom_angle_atom_site_label_2
    _geom_angle_atom_site_label_3
    _geom_angle_site_symmetry_1
    _geom_angle_site_symmetry_3
    _geom_angle
    _geom_angle_publ_flag
    O7 Co1 O4 . . 92.28(11) ?
    O7 Co1 O6 . . 97.80(11) ?
    O4 Co1 O6 . . 102.38(10) ?
    O7 Co1 O2 . . 87.25(11) ?
    O4 Co1 O2 . . 172.02(10) ?
    O6 Co1 O2 . . 85.56(10) ?
    O7 Co1 N2 . . 172.89(11) ?
    O4 Co1 N2 . . 82.40(11) ?
    O6 Co1 N2 . . 78.85(11) ?
    O2 Co1 N2 . . 98.68(11) ?
    O7 Co1 N1 . . 100.97(11) ?
    O4 Co1 N1 . . 93.72(10) ?
    O6 Co1 N1 . . 154.68(11) ?
    O2 Co1 N1 . . 78.57(10) ?
    N2 Co1 N1 . . 84.15(11) ?
    C2 N1 C4 . . 112.2(3) ?
    C2 N1 C1 . . 112.8(3) ?
    C4 N1 C1 . . 110.5(3) ?
    C2 N1 Co1 . . 108.9(2) ?
    C4 N1 Co1 . . 103.8(2) ?
    C1 N1 Co1 . . 108.1(2) ?
    C8 N2 C6 . . 111.9(3) ?
    C8 N2 C5 . . 112.3(3) ?
    C6 N2 C5 . . 111.7(3) ?
    C8 N2 Co1 . . 108.2(2) ?
    C6 N2 Co1 . . 107.5(2) ?
    C5 N2 Co1 . . 104.7(2) ?
    C3 O1 H1 . . 109.5 ?
    C3 O2 Co1 . . 116.4(2) ?
    C7 O4 Co1 . . 115.5(2) ?
    C9 O5 H5 . . 109.5 ?
    C9 O6 Co1 . . 114.6(2) ?
    Co1 O7 H7A . . 113.6 ?
    Co1 O7 H7B . . 117.3 ?
    H7A O7 H7B . . 99.1 ?
    N1 C1 C1 . 2_766 113.9(4) ?
    N1 C1 H1A . . 108.8 ?
    C1 C1 H1A 2_766 . 108.8 ?
    N1 C1 H1B . . 108.8 ?
    C1 C1 H1B 2_766 . 108.8 ?
    H1A C1 H1B . . 107.7 ?
    N1 C2 C3 . . 113.2(3) ?
    N1 C2 H2A . . 108.9 ?
    C3 C2 H2A . . 108.9 ?
    N1 C2 H2B . . 108.9 ?
    C3 C2 H2B . . 108.9 ?
    H2A C2 H2B . . 107.7 ?
    O2 C3 O1 . . 125.6(3) ?
    O2 C3 C2 . . 120.8(3) ?
    O1 C3 C2 . . 113.6(3) ?
    N1 C4 C5 . . 111.0(3) ?
    N1 C4 H4A . . 109.4 ?
    C5 C4 H4A . . 109.4 ?
    N1 C4 H4B . . 109.4 ?
    C5 C4 H4B . . 109.4 ?
    H4A C4 H4B . . 108.0 ?
    N2 C5 C4 . . 110.7(3) ?
    N2 C5 H5A . . 109.5 ?
    C4 C5 H5A . . 109.5 ?
    N2 C5 H5B . . 109.5 ?
    C4 C5 H5B . . 109.5 ?
    H5A C5 H5B . . 108.1 ?
    N2 C6 C7 . . 113.7(3) ?
    N2 C6 H6A . . 108.8 ?
    C7 C6 H6A . . 108.8 ?
    N2 C6 H6B . . 108.8 ?
    C7 C6 H6B . . 108.8 ?
    H6A C6 H6B . . 107.7 ?
    O3 C7 O4 . . 124.8(4) ?
    O3 C7 C6 . . 117.7(4) ?
    O4 C7 C6 . . 117.5(3) ?
    N2 C8 C9 . . 110.6(3) ?
    N2 C8 H8A . . 109.5 ?
    C9 C8 H8A . . 109.5 ?
    N2 C8 H8B . . 109.5 ?
    C9 C8 H8B . . 109.5 ?
    H8A C8 H8B . . 108.1 ?
    O6 C9 O5 . . 124.5(4) ?
    O6 C9 C8 . . 120.5(3) ?
    O5 C9 C8 . . 114.9(3) ?
    H8D O8 H8C . . 99.3 ?
    H8C O8 H8D . . 99.3 ?
    H9A O9 H9B . . 104.7 ?
loop_
    _geom_torsion_atom_site_label_1
    _geom_torsion_atom_site_label_2
    _geom_torsion_atom_site_label_3
    _geom_torsion_atom_site_label_4
    _geom_torsion_site_symmetry_1
    _geom_torsion_site_symmetry_2
    _geom_torsion_site_symmetry_3
    _geom_torsion_site_symmetry_4
    _geom_torsion
    _geom_torsion_publ_flag
    O7 Co1 N1 C2 . . . . -76.1(3) ?
    O4 Co1 N1 C2 . . . . -169.1(2) ?
    O6 Co1 N1 C2 . . . . 61.1(4) ?
    O2 Co1 N1 C2 . . . . 8.8(2) ?
    N2 Co1 N1 C2 . . . . 108.9(3) ?
    O7 Co1 N1 C4 . . . . 164.2(2) ?
    O4 Co1 N1 C4 . . . . 71.1(2) ?
    O6 Co1 N1 C4 . . . . -58.6(3) ?
    O2 Co1 N1 C4 . . . . -110.9(2) ?
    N2 Co1 N1 C4 . . . . -10.8(2) ?
    O7 Co1 N1 C1 . . . . 46.8(2) ?
    O4 Co1 N1 C1 . . . . -46.3(2) ?
    O6 Co1 N1 C1 . . . . -176.0(2) ?
    O2 Co1 N1 C1 . . . . 131.7(2) ?
    N2 Co1 N1 C1 . . . . -128.2(2) ?
    O4 Co1 N2 C8 . . . . 127.7(2) ?
    O6 Co1 N2 C8 . . . . 23.4(2) ?
    O2 Co1 N2 C8 . . . . -60.3(2) ?
    N1 Co1 N2 C8 . . . . -137.7(2) ?
    O4 Co1 N2 C6 . . . . 6.6(2) ?
    O6 Co1 N2 C6 . . . . -97.7(2) ?
    O2 Co1 N2 C6 . . . . 178.6(2) ?
    N1 Co1 N2 C6 . . . . 101.2(2) ?
    O4 Co1 N2 C5 . . . . -112.3(2) ?
    O6 Co1 N2 C5 . . . . 143.4(2) ?
    O2 Co1 N2 C5 . . . . 59.7(2) ?
    N1 Co1 N2 C5 . . . . -17.8(2) ?
    O7 Co1 O2 C3 . . . . 88.1(3) ?
    O6 Co1 O2 C3 . . . . -173.8(3) ?
    N2 Co1 O2 C3 . . . . -95.8(3) ?
    N1 Co1 O2 C3 . . . . -13.7(3) ?
    O7 Co1 O4 C7 . . . . -179.9(3) ?
    O6 Co1 O4 C7 . . . . 81.6(3) ?
    N2 Co1 O4 C7 . . . . 4.8(3) ?
    N1 Co1 O4 C7 . . . . -78.8(3) ?
    O7 Co1 O6 C9 . . . . 166.7(3) ?
    O4 Co1 O6 C9 . . . . -99.2(3) ?
    O2 Co1 O6 C9 . . . . 80.1(3) ?
    N2 Co1 O6 C9 . . . . -19.6(3) ?
    N1 Co1 O6 C9 . . . . 29.1(4) ?
    C2 N1 C1 C1 . . . 2_766 -67.4(5) ?
    C4 N1 C1 C1 . . . 2_766 59.1(5) ?
    Co1 N1 C1 C1 . . . 2_766 172.2(4) ?
    C4 N1 C2 C3 . . . . 109.8(4) ?
    C1 N1 C2 C3 . . . . -124.6(3) ?
    Co1 N1 C2 C3 . . . . -4.6(4) ?
    Co1 O2 C3 O1 . . . . -164.1(3) ?
    Co1 O2 C3 C2 . . . . 15.6(5) ?
    N1 C2 C3 O2 . . . . -6.9(5) ?
    N1 C2 C3 O1 . . . . 172.8(3) ?
    C2 N1 C4 C5 . . . . -79.2(4) ?
    C1 N1 C4 C5 . . . . 154.0(3) ?
    Co1 N1 C4 C5 . . . . 38.2(3) ?
    C8 N2 C5 C4 . . . . 161.8(3) ?
    C6 N2 C5 C4 . . . . -71.5(4) ?
    Co1 N2 C5 C4 . . . . 44.6(3) ?
    N1 C4 C5 N2 . . . . -59.1(4) ?
    C8 N2 C6 C7 . . . . -134.5(3) ?
    C5 N2 C6 C7 . . . . 98.6(4) ?
    Co1 N2 C6 C7 . . . . -15.7(4) ?
    Co1 O4 C7 O3 . . . . 165.6(3) ?
    Co1 O4 C7 C6 . . . . -15.6(4) ?
    N2 C6 C7 O3 . . . . -159.4(4) ?
    N2 C6 C7 O4 . . . . 21.6(5) ?
    C6 N2 C8 C9 . . . . 93.7(4) ?
    C5 N2 C8 C9 . . . . -139.8(3) ?
    Co1 N2 C8 C9 . . . . -24.7(3) ?
    Co1 O6 C9 O5 . . . . -165.2(3) ?
    Co1 O6 C9 C8 . . . . 10.9(4) ?
    N2 C8 C9 O6 . . . . 10.2(5) ?
    N2 C8 C9 O5 . . . . -173.3(3) ?
loop_
    _geom_hbond_atom_site_label_D
    _geom_hbond_atom_site_label_H
    _geom_hbond_atom_site_label_A
    _geom_hbond_site_symmetry_A
    _geom_hbond_distance_DH
    _geom_hbond_distance_HA
    _geom_hbond_distance_DA
    _geom_hbond_angle_DHA
    _geom_hbond_publ_flag
    O1 H1 O1 2_767 0.82 1.68 2.483(5) 168 y
    O5 H5 O5 2_677 0.82 1.67 2.481(5) 170 y
    O7 H7A O8 . 0.82 1.84 2.616(4) 157 y
    O7 H7B O4 2_666 0.82 1.95 2.732(4) 159 y
    O8 H8D O3 2_666 0.82 2.37 2.745(5) 109 y
    O8 H8C O9 . 0.82 2.15 2.719(5) 127 y
    O9 H9A O2 2_667 0.82 2.48 3.067(4) 130 y
    O9 H9A O6 2_667 0.82 2.45 3.217(5) 157 y
_iucr_refine_instructions_details
;
TITL I in P-1
CELL 0.71073   7.0972   8.7025  11.9678 104.238 100.986 100.425
ZERR    1.00   0.0015   0.0019   0.0026   0.004   0.003   0.004
LATT 1
SFAC C  H  N  O  Co
UNIT 18 38 4 18 2
OMIT 0 0 1
OMIT 0 1 0
OMIT 2 0  0
OMIT -4 3 2
OMIT  -3.00  55.00
L.S. 4
ACTA
BOND $H
FMAP 2
PLAN 80
SIZE 0.10 0.08 0.05
CONF
HTAB C1 O4
HTAB O9 O6_$6
HTAB O9 O2_$6
EQIV $6 1-X, 1-Y, 2-Z
HTAB O8 O9
HTAB O7 O8
HTAB O5 O5_$5
EQIV $5 1-X, 2-Y, 2-Z
HTAB C6 O8_$4
EQIV $4 X, 1+Y, Z
HTAB C5 O5_$3
EQIV $3 2-X, 2-Y, 2-Z
HTAB O8 O3_$2
HTAB O7 O4_$2
EQIV $2 1-X, 1-Y, 1-Z
HTAB O1 O1_$1
EQIV $1 2-X, 1-Y, 2-Z
HTAB
BIND O8   H8D
WGHT  0.047000  0.000000
FVAR  0.351660
TEMP 19
Co1    5   0.729823  0.711143  0.706867 11.000000  0.025540  0.029190 =
           0.019560  0.004940  0.006820  0.007480
N1     3   0.988755  0.639398  0.650207 11.000000  0.028720  0.034050 =
           0.018210  0.007630  0.009820  0.010760
N2     3   0.901487  0.953976  0.743402 11.000000  0.028120  0.029840 =
           0.018970  0.005680  0.009360  0.006530
O1     4   1.076308  0.505716  0.915525 11.000000  0.055410  0.068180 =
           0.034430  0.030640  0.020090  0.035610
AFIX 83
H1     2   1.024029  0.515295  0.971532 10.500000 -1.500000
AFIX 0
O2     4   0.873925  0.654417  0.858419 11.000000  0.033800  0.044550 =
           0.019800  0.010170  0.011250  0.019440
O3     4   0.675697  0.916806  0.438739 11.000000  0.076710  0.054880 =
           0.028930  0.020680  0.006550  0.001460
O4     4   0.615444  0.749211  0.548621 11.000000  0.035840  0.032070 =
           0.022180  0.007740  0.003150  0.006720
O5     4   0.649988  1.065307  0.974514 11.000000  0.041210  0.045240 =
           0.028620 -0.004980  0.018540  0.008840
AFIX 83
H5     2   0.544861  1.018406  0.982970 10.500000 -1.500000
AFIX 0
O6     4   0.588986  0.843144  0.822178 11.000000  0.030100  0.037240 =
           0.030620  0.000960  0.012610  0.008250
O7     4   0.537552  0.489793  0.662980 11.000000  0.048940  0.036870 =
           0.031100  0.005080  0.006180  0.001100
AFIX 3
H7A    2   0.577852  0.427437  0.697849 11.000000 -1.500000
H7B    2   0.514301  0.431689  0.594288 11.000000 -1.500000
AFIX 0
C1     1   0.917239  0.521312  0.528763 11.000000  0.032560  0.034370 =
           0.030380  0.003700  0.015760  0.009120
AFIX 23
H1A    2   0.834155  0.567044  0.478112 11.000000 -1.200000
H1B    2   0.836180  0.421715  0.533425 11.000000 -1.200000
AFIX 0
C2     1   1.091061  0.570432  0.738560 11.000000  0.045190  0.057220 =
           0.031170  0.021130  0.018240  0.028840
AFIX 23
H2A    2   1.229194  0.628579  0.765660 11.000000 -1.200000
H2B    2   1.085077  0.456978  0.700387 11.000000 -1.200000
AFIX 0
C3     1   1.003281  0.580336  0.845385 11.000000  0.031260  0.036890 =
           0.022010  0.007810  0.006760  0.007650
C4     1   1.111964  0.794744  0.646792 11.000000  0.026870  0.035230 =
           0.030730  0.006340  0.010460  0.005660
AFIX 23
H4A    2   1.063028  0.815449  0.571851 11.000000 -1.200000
H4B    2   1.247191  0.785214  0.651793 11.000000 -1.200000
AFIX 0
C5     1   1.107605  0.936285  0.748650 11.000000  0.026900  0.038560 =
           0.032660  0.003840  0.008480 -0.001940
AFIX 23
H5A    2   1.162249  0.918072  0.823658 11.000000 -1.200000
H5B    2   1.188720  1.036237  0.744559 11.000000 -1.200000
AFIX 0
C6     1   0.826208  1.016951  0.643836 11.000000  0.050930  0.031780 =
           0.026390  0.007910  0.010960  0.010570
AFIX 23
H6A    2   0.937721  1.074531  0.622358 11.000000 -1.200000
H6B    2   0.750671  1.094971  0.670551 11.000000 -1.200000
AFIX 0
C7     1   0.697153  0.885241  0.534399 11.000000  0.036480  0.040650 =
           0.024810  0.011010  0.009240  0.012830
C8     1   0.880692  1.052456  0.858109 11.000000  0.036130  0.031770 =
           0.020140  0.000880  0.007200  0.005120
AFIX 23
H8A    2   0.882917  1.163245  0.855404 11.000000 -1.200000
H8B    2   0.991152  1.056499  0.921452 11.000000 -1.200000
AFIX 0
C9     1   0.689640  0.979904  0.883793 11.000000  0.030340  0.033330 =
           0.022260  0.007830  0.004580  0.011730
O8     4   0.562210  0.272203  0.778520 11.000000  0.073040  0.076530 =
           0.064390  0.026680  0.009640  0.005210
AFIX 3
H8C    2   0.585544  0.317581  0.850063 11.000000 -1.500000
H8D    2   0.444118  0.230219  0.765827 11.000000 -1.500000
AFIX 0
O9     4   0.379698  0.314143  0.960173 11.000000  0.121010  0.105780 =
           0.115230  0.043110  0.069050  0.058310
AFIX 3
H9A    2   0.372250  0.296907  1.023731 11.000000 -1.500000
H9B    2   0.284539  0.351977  0.941792 11.000000 -1.500000
AFIX 0
Q1     1   0.449100  0.333100  0.848800 11.000000  0.050000      0.61
Q2     1   0.558400  0.618800  0.521900 11.000000  0.050000      0.47
Q3     1   0.344500  0.396400  0.636000 11.000000  0.050000      0.45
Q4     1   0.610700  0.599600  0.709300 11.000000  0.050000      0.44
Q5     1   0.843400  0.833500  0.723300 11.000000  0.050000      0.43
Q6     1   0.840000  1.148100  0.621200 11.000000  0.050000      0.42
Q7     1   0.432500  0.371700  0.662500 11.000000  0.050000      0.41
Q8     1   1.236300  1.043300  0.783300 11.000000  0.050000      0.38
Q9     1   1.340900  0.748200  0.723700 11.000000  0.050000      0.38
Q10    1   0.731100  1.121100  1.001800 11.000000  0.050000      0.38
Q11    1   0.504900  0.736600  0.508000 11.000000  0.050000      0.37
Q12    1   1.210900  1.148800  0.743600 11.000000  0.050000      0.37
Q13    1   1.370700  0.916000  0.647300 11.000000  0.050000      0.36
Q14    1   0.783700  0.987600  0.880400 11.000000  0.050000      0.36
Q15    1   1.155100  0.874100  0.856200 11.000000  0.050000      0.35
Q16    1   0.530700  0.717500  0.484300 11.000000  0.050000      0.35
Q17    1   0.569600  0.545700  0.533700 11.000000  0.050000      0.34
Q18    1   0.877900  0.759300  0.879200 11.000000  0.050000      0.32
Q19    1   0.866000  0.983800  0.794800 11.000000  0.050000      0.32
Q20    1   1.103800  0.560700  0.977900 11.000000  0.050000      0.32
Q21    1   0.535200  0.995500  0.381400 11.000000  0.050000      0.31
Q22    1   1.162400  1.000800  0.831700 11.000000  0.050000      0.31
Q23    1   1.100200  0.815200  0.719100 11.000000  0.050000      0.31
Q24    1   1.317800  0.724400  0.761500 11.000000  0.050000      0.31
Q25    1   0.871500  1.008000  0.693000 11.000000  0.050000      0.31
Q26    1   0.400000  0.381400  0.766900 11.000000  0.050000      0.31
Q27    1   1.097300  0.842300  0.879700 11.000000  0.050000      0.31
Q28    1   0.981000  0.692300  0.893200 11.000000  0.050000      0.30
Q29    1   0.876800  0.628900  0.645700 11.000000  0.050000      0.30
Q30    1   1.167700  0.525300  0.719400 11.000000  0.050000      0.30
Q31    1   0.635100  0.803900  0.562500 11.000000  0.050000      0.30
Q32    1   1.286600  0.746600  0.577500 11.000000  0.050000      0.29
Q33    1   1.253900  0.970900  0.855800 11.000000  0.050000      0.29
Q34    1   0.686100  0.819100  0.708800 11.000000  0.050000      0.29
Q35    1   0.650200  0.691300  0.485300 11.000000  0.050000      0.29
Q36    1   0.633000  0.831600  0.599100 11.000000  0.050000      0.29
Q37    1   0.932400  0.413400  0.895700 11.000000  0.050000      0.28
Q38    1   0.743300  1.203100  0.957200 11.000000  0.050000      0.28
Q39    1   0.397600  0.479100  0.559300 11.000000  0.050000      0.28
Q40    1   0.815800  0.530700  0.865100 11.000000  0.050000      0.28
Q41    1   1.063300  0.621900  0.871100 11.000000  0.050000      0.28
Q42    1   0.683400  0.962200  0.504600 11.000000  0.050000      0.28
Q43    1   0.706100  0.469600  0.520000 11.000000  0.050000      0.27
Q44    1   0.982200  0.998000  0.915100 11.000000  0.050000      0.27
Q45    1   0.532200  0.807300  0.614100 11.000000  0.050000      0.27
Q46    1   0.969300  0.940100  0.696300 11.000000  0.050000      0.27
Q47    1   0.689200  0.955500  0.594500 11.000000  0.050000      0.27
Q48    1   1.332000  0.636000  0.818700 11.000000  0.050000      0.27
Q49    1   0.806500  1.212100  1.073100 11.000000  0.050000      0.26
Q50    1   1.324700  0.599700  0.742900 11.000000  0.050000      0.26
Q51    1   1.478300  0.973900  0.721200 11.000000  0.050000      0.26
Q52    1   1.195200  1.069000  0.971700 11.000000  0.050000      0.26
Q53    1   0.472600  0.854000  0.523800 11.000000  0.050000      0.26
Q54    1   1.224400  0.797700  0.859600 11.000000  0.050000      0.26
Q55    1   1.066700  0.941600  0.835900 11.000000  0.050000      0.25
Q56    1   0.561600  0.893500  0.421200 11.000000  0.050000      0.25
Q57    1   0.489800  0.778900  0.817900 11.000000  0.050000      0.25
Q58    1   1.086900  0.737800  0.928200 11.000000  0.050000      0.25
Q59    1   1.039500  0.711900  0.636100 11.000000  0.050000      0.25
Q60    1   0.280500  0.223100  0.700300 11.000000  0.050000      0.25
Q61    1   1.117100  0.615400  0.924600 11.000000  0.050000      0.25
Q62    1   0.693900  0.270000  0.720600 11.000000  0.050000      0.25
Q63    1   1.265500  1.018900  0.917000 11.000000  0.050000      0.25
Q64    1   1.042800  0.618200  0.698100 11.000000  0.050000      0.24
Q65    1   0.464200  0.529700  0.680200 11.000000  0.050000      0.24
Q66    1   1.060700  0.584700  0.803900 11.000000  0.050000      0.24
Q67    1   0.501500  0.735100  0.578600 11.000000  0.050000      0.24
Q68    1   0.868000  0.594700  0.823200 11.000000  0.050000      0.24
Q69    1   1.375100  0.804800  0.646600 11.000000  0.050000      0.24
Q70    1   0.842400  0.382500  0.790800 11.000000  0.050000      0.23
Q71    1   1.135000  0.675600  0.837000 11.000000  0.050000      0.23
Q72    1   0.666600  0.961000  0.943500 11.000000  0.050000      0.23
Q73    1   0.774700  1.206500  0.871100 11.000000  0.050000      0.23
Q74    1   1.113900  1.069300  0.920000 11.000000  0.050000      0.23
Q75    1   0.593500  0.949300  0.810700 11.000000  0.050000      0.23
Q76    1   0.657400  1.066000  0.443900 11.000000  0.050000      0.23
Q77    1   0.226200  0.437800  0.860600 11.000000  0.050000      0.23
Q78    1   0.535900  0.382700  1.104100 11.000000  0.050000      0.23
Q79    1   0.933700  0.708600  0.698000 11.000000  0.050000      0.22
Q80    1   0.672200  1.121700  0.536600 11.000000  0.050000      0.22
HKLF 4
END
;
