# Supplementary material for: [μ-6,9-Bis(carboxylatomethyl)-3,12-bis(car­boxymethyl)-3,6,9,12-tetraaza­tetradecanedioato]bis­[aqua­cobalt(II)] tetra­hydrate
Source: Acta Crystallogr Sect E Struct Rep Online. 2013 Jan 12;69(Pt 2):m97. doi: 10.1107/S1600536813000196 (PMC3569195; doi:10.1107/S1600536813000196)
Supplement: Supplementary file 2 [file e-69-00m97-Isup2.hkl]

# 
# h,k,l, Fc-squared, Fo-squared, sigma(Fo-squared) and status flag 
# 
data_I
_shelx_title ' I in P-1' 
_shelx_refln_list_code          4 
_shelx_F_calc_maximum      109.57 
_exptl_crystal_F_000       372.00 
_reflns_d_resolution_high  0.7697 
 
loop_ 
 _symmetry_equiv_pos_as_xyz 
 'x, y, z' 
 '-x, -y, -z' 
 
_cell_length_a     7.0972 
_cell_length_b     8.7025 
_cell_length_c    11.9678 
_cell_angle_alpha 104.238 
_cell_angle_beta  100.986 
_cell_angle_gamma 100.425 
 
_shelx_F_squared_multiplier     1.000 
 
loop_ 
 _refln_index_h 
 _refln_index_k 
 _refln_index_l 
 _refln_F_squared_calc 
 _refln_F_squared_meas 
 _refln_F_squared_sigma 
 _refln_observed_status 
   1   0   0      316.46      250.25     83.94 o 
   3   0   0      788.51      753.40     24.56 o 
   4   0   0       89.85       96.80     13.15 o 
   5   0   0      707.88      777.68     34.16 o 
   6   0   0      321.79      293.95     27.47 o 
   7   0   0      225.97      246.47     28.28 o 
   8   0   0       84.85       65.46     23.09 o 
  -8   1   0      128.07      151.12     31.57 o 
  -7   1   0      137.32      128.67     27.41 o 
  -6   1   0        2.47        0.65      7.09 o 
  -5   1   0      121.30      106.63     15.48 o 
  -4   1   0       86.78      133.00     11.37 o 
  -3   1   0      446.34      379.66     13.82 o 
  -2   1   0     8266.67     9538.30    154.92 o 
  -1   1   0     2362.16     2499.91     42.37 o 
   1   1   0     7483.27     5301.62   2036.61 o 
   2   1   0        0.91        2.80      2.35 o 
   3   1   0     1055.84      972.15     26.49 o 
   4   1   0     1558.99     1511.51     34.74 o 
   5   1   0      291.57      267.30     23.72 o 
   6   1   0      166.41      175.07     22.47 o 
   7   1   0       49.86       51.27     19.29 o 
   8   1   0      221.23      206.52     53.94 o 
  -9   2   0        6.17        9.30     25.47 o 
  -8   2   0      161.57      164.85     33.38 o 
  -7   2   0       64.75       69.37     21.83 o 
  -6   2   0      446.48      480.41     28.92 o 
  -5   2   0       69.47       64.84     12.33 o 
  -4   2   0      941.31      886.77     24.51 o 
  -3   2   0       67.38       76.60      7.72 o 
  -2   2   0      167.32      182.70      8.72 o 
  -1   2   0      884.65      627.07    207.14 o 
   0   2   0      144.71      190.63      9.76 o 
   1   2   0     5142.02     5646.00     58.77 o 
   2   2   0     3228.90     2343.89    694.43 o 
   3   2   0      403.05      346.36     15.68 o 
   4   2   0      143.18      153.59     14.11 o 
   5   2   0       21.59       31.04      9.77 o 
   6   2   0       55.34       67.38     25.39 o 
   7   2   0      293.23      300.02     41.32 o 
   8   2   0       26.59       11.36     16.87 o 
  -9   3   0       60.28       63.80     34.12 o 
  -8   3   0        9.03        3.46     15.01 o 
  -7   3   0      561.06      584.71     47.91 o 
  -6   3   0       28.25       34.45     15.02 o 
  -5   3   0      186.02      191.74     14.94 o 
  -4   3   0       19.46       12.95      4.96 o 
  -3   3   0      669.86      626.71     19.26 o 
  -2   3   0     1226.94     1329.73     29.11 o 
  -1   3   0      729.44      684.71     17.47 o 
   0   3   0     1427.29     1349.91     21.82 o 
   1   3   0     1385.07     1412.36     34.57 o 
   2   3   0     1661.86     1593.96     27.45 o 
   3   3   0        6.32        6.30      4.16 o 
   4   3   0      207.32      223.21     22.13 o 
   5   3   0        0.06       14.04     11.15 o 
   6   3   0        5.44        0.10     16.94 o 
   7   3   0        0.01        7.25     15.48 o 
  -8   4   0       32.86       27.10     17.52 o 
  -7   4   0      105.78       84.24     23.52 o 
  -6   4   0      874.12      836.94     52.63 o 
  -5   4   0        0.68       -2.18      6.04 o 
  -4   4   0      725.11      734.84     24.24 o 
  -3   4   0      778.46      724.29     23.03 o 
  -2   4   0       71.89       46.29     21.06 o 
  -1   4   0      674.64      730.80     20.58 o 
   0   4   0     1396.15     1336.88     27.09 o 
   1   4   0     1843.19     1828.11     65.11 o 
   2   4   0       74.23      103.10     14.80 o 
   3   4   0      228.34      225.75     22.32 o 
   4   4   0      109.24       50.54     46.12 o 
   5   4   0      395.15      412.75     42.94 o 
   6   4   0        0.60        0.36     16.25 o 
   7   4   0       14.36       24.56     18.44 o 
  -8   5   0        0.38        5.10     16.13 o 
  -7   5   0       44.00       48.26     29.23 o 
  -6   5   0      282.63      280.69     38.22 o 
  -5   5   0      626.91      573.77     31.07 o 
  -4   5   0       32.03       30.12      9.60 o 
  -3   5   0     1378.27     1473.14     47.13 o 
  -2   5   0      234.65      245.63     14.55 o 
  -1   5   0      292.00      268.60     14.47 o 
   0   5   0     1658.30     1498.94     28.56 o 
   1   5   0      307.29      326.31     21.50 o 
   2   5   0      623.47      609.54     31.14 o 
   3   5   0       38.71       43.47     12.15 o 
   4   5   0      342.94      360.76     32.04 o 
   5   5   0       54.86       59.71     19.86 o 
   6   5   0       59.41       65.25     23.99 o 
  -8   6   0      145.21       71.44     25.40 o 
  -7   6   0      117.57      105.34     27.07 o 
  -6   6   0       64.96       97.28     24.61 o 
  -5   6   0       84.90       99.47     17.47 o 
  -4   6   0      144.27      147.39     19.98 o 
  -3   6   0       90.45       89.70     20.25 o 
  -2   6   0      223.30      207.22     16.91 o 
  -1   6   0      773.41      526.75    210.81 o 
   0   6   0        1.71        1.35      5.83 o 
   1   6   0      865.22      840.89     46.53 o 
   2   6   0        5.80       -1.82      6.90 o 
   3   6   0      466.96      466.99     32.94 o 
   4   6   0       77.84       67.86     17.01 o 
   5   6   0       31.95       46.05     18.74 o 
   6   6   0       46.26       32.81     20.37 o 
  -8   7   0        0.53        3.13     17.27 o 
  -7   7   0       67.45      103.62     27.87 o 
  -6   7   0      111.03      100.50     25.52 o 
  -5   7   0       18.92       21.26     10.89 o 
  -4   7   0      507.48      500.37     35.79 o 
  -3   7   0       70.44       84.75     15.85 o 
  -2   7   0      448.23      462.35     28.38 o 
  -1   7   0      126.12       51.31     42.05 o 
   0   7   0       51.35       76.61     15.42 o 
   1   7   0       85.93       86.61     17.14 o 
   2   7   0      370.12      341.52     39.69 o 
   3   7   0       49.20       47.47     14.65 o 
   4   7   0      139.05      136.43     23.80 o 
   5   7   0        5.37       17.96     16.98 o 
  -7   8   0       65.43       62.58     23.77 o 
  -6   8   0        4.07       16.15     16.83 o 
  -5   8   0      316.68      292.76     32.00 o 
  -4   8   0       51.23       50.45     18.02 o 
  -3   8   0      184.47      213.43     33.23 o 
  -2   8   0        6.05        2.67     10.08 o 
  -1   8   0       62.72       52.53     25.03 o 
   0   8   0       26.87       19.62     10.77 o 
   1   8   0      268.27      280.07     35.73 o 
   2   8   0      118.63      127.14     22.65 o 
   3   8   0       54.47       57.09     21.06 o 
   4   8   0        3.72       -2.85     17.62 o 
  -6   9   0      145.43      183.07     51.19 o 
  -5   9   0        0.25        1.87     13.40 o 
  -4   9   0       14.57       12.33     14.67 o 
  -3   9   0      112.79       84.66     23.64 o 
  -2   9   0       62.68       93.89     28.38 o 
  -1   9   0        0.40      -13.52     14.27 o 
   0   9   0      200.76      241.12     30.14 o 
   1   9   0       18.39        9.52     13.06 o 
   2   9   0        1.16        1.69     12.80 o 
   3   9   0       95.68       98.89     24.10 o 
  -5  10   0      128.02      165.04     48.68 o 
  -4  10   0       90.73       84.12     25.78 o 
  -3  10   0       52.69       79.49     27.09 o 
  -2  10   0      114.80      125.71     30.35 o 
  -1  10   0       52.52       53.55     20.91 o 
   0  10   0       10.93        8.51     16.35 o 
   1  10   0        5.20       10.12     15.14 o 
   1 -11   1       29.59       51.59     32.34 o 
   2 -11   1       75.90       97.05     27.96 o 
   3 -11   1       62.92       71.55     25.07 o 
  -2 -10   1       15.26       27.16     17.47 o 
  -1 -10   1        0.40        1.47     13.34 o 
   0 -10   1       64.09       78.67     25.05 o 
   1 -10   1        0.19       -1.10     14.35 o 
   2 -10   1      216.02      179.36     34.12 o 
   3 -10   1      172.77      212.28     36.84 o 
   4 -10   1       18.73       29.76     18.97 o 
   5 -10   1        3.69       14.50     15.81 o 
  -3  -9   1       51.79       76.21     21.67 o 
  -2  -9   1       71.90       66.35     20.12 o 
  -1  -9   1      169.88      187.22     27.05 o 
   0  -9   1       42.01       31.32     13.57 o 
   1  -9   1      147.64      174.11     32.12 o 
   2  -9   1        0.46       12.33     13.20 o 
   3  -9   1       83.83      104.91     26.07 o 
   4  -9   1        0.15       -0.93     12.89 o 
   5  -9   1      133.88      151.77     30.66 o 
   6  -9   1       39.50       83.74     26.47 o 
  -4  -8   1       43.38       37.18     16.43 o 
  -3  -8   1       67.81       69.03     17.80 o 
  -2  -8   1       97.90       87.72     19.21 o 
  -1  -8   1       22.87       19.35     10.57 o 
   0  -8   1       59.48       69.90     15.82 o 
   1  -8   1        2.68        9.85      8.71 o 
   2  -8   1      333.71      335.39     39.18 o 
   3  -8   1        3.05        0.40     10.03 o 
   4  -8   1      450.15      466.80     33.73 o 
   5  -8   1       83.17       96.80     19.87 o 
   6  -8   1      113.04      129.06     30.50 o 
   7  -8   1       39.50       62.69     25.76 o 
  -5  -7   1       30.33       31.37     18.95 o 
  -4  -7   1       16.62        6.18     10.78 o 
  -3  -7   1      113.56      100.38     18.76 o 
  -2  -7   1       41.56       40.62     12.84 o 
  -1  -7   1      189.89      201.21     30.46 o 
   0  -7   1       10.04       18.37      9.15 o 
   1  -7   1      245.94      239.16     23.51 o 
   2  -7   1       57.18       55.00     16.62 o 
   3  -7   1      520.39      515.02     35.99 o 
   4  -7   1       59.09       72.28     15.91 o 
   5  -7   1      258.41      235.84     27.63 o 
   6  -7   1       26.32       41.85     19.27 o 
   7  -7   1       71.82       59.04     23.38 o 
   8  -7   1       50.67       48.03     40.03 o 
  -6  -6   1       28.08       49.70     22.93 o 
  -5  -6   1        1.12       -3.60     12.86 o 
  -4  -6   1      478.13      447.67     39.78 o 
  -3  -6   1       51.14       73.23     15.66 o 
  -2  -6   1      295.72      301.08     27.34 o 
  -1  -6   1       20.70       19.73      8.74 o 
   0  -6   1       13.81       30.98     11.46 o 
   1  -6   1       26.33       24.50      6.39 o 
   2  -6   1      586.79      558.69     39.90 o 
   3  -6   1      325.55      144.20    101.37 o 
   4  -6   1      267.14      320.71     27.37 o 
   5  -6   1      110.31      151.28     21.64 o 
   6  -6   1        3.00       19.15     13.45 o 
   7  -6   1       88.61       81.76     25.88 o 
   8  -6   1        0.92        2.23     18.10 o 
  -7  -5   1        8.85      -15.44     19.33 o 
  -6  -5   1       12.68       17.10     16.92 o 
  -5  -5   1      772.55      762.79     54.25 o 
  -4  -5   1       53.83       30.06     17.90 o 
  -3  -5   1     1133.96     1127.78     44.16 o 
  -2  -5   1      327.33      279.33     22.85 o 
  -1  -5   1       54.12       40.80      9.90 o 
   0  -5   1       53.92       65.16      7.42 o 
   1  -5   1       70.68       70.69      9.27 o 
   2  -5   1      557.63      546.61     22.47 o 
   3  -5   1      312.71      308.01     15.62 o 
   4  -5   1      541.27      573.48     29.72 o 
   5  -5   1        9.61       13.48      8.31 o 
   6  -5   1      528.68      550.57     52.12 o 
   7  -5   1        0.27       -6.13     11.84 o 
   8  -5   1       40.46       50.04     21.95 o 
  -7  -4   1        4.97       -1.05     14.67 o 
  -6  -4   1      142.46      152.38     30.07 o 
  -5  -4   1       52.62       37.19     16.25 o 
  -4  -4   1      615.92      608.56     32.58 o 
  -3  -4   1       11.40       10.64      7.33 o 
  -2  -4   1     2233.71     2125.44     51.10 o 
  -1  -4   1     2248.11     2324.81     52.06 o 
   0  -4   1       33.97       26.79      4.87 o 
   1  -4   1      818.54      773.77     30.11 o 
   2  -4   1       28.93       19.61      4.72 o 
   3  -4   1     1430.58     1364.62     35.40 o 
   4  -4   1      356.78      360.51     22.32 o 
   5  -4   1     1158.09     1118.16     41.43 o 
   6  -4   1       73.01       68.52     20.34 o 
   7  -4   1      125.16      138.86     29.65 o 
   8  -4   1       12.69       18.50     17.70 o 
  -8  -3   1       10.24       11.07     18.73 o 
  -7  -3   1       73.74       91.49     25.84 o 
  -6  -3   1        5.21        1.81     10.81 o 
  -5  -3   1        4.56        3.04     11.04 o 
  -4  -3   1        6.46       10.42      6.97 o 
  -3  -3   1      341.43      359.49     15.95 o 
  -2  -3   1     3742.29     4128.75     42.84 o 
  -1  -3   1     2789.66     2930.48     78.48 o 
   0  -3   1      163.78      139.09      7.57 o 
   1  -3   1     2313.21     2194.85     58.07 o 
   2  -3   1      314.89      245.19     10.50 o 
   3  -3   1        0.02        2.95      2.67 o 
   4  -3   1     4152.88     4185.38     54.35 o 
   5  -3   1        0.45        0.30      5.52 o 
   6  -3   1      503.84      474.55     39.65 o 
   7  -3   1       22.64        4.89     13.12 o 
   8  -3   1       24.83       35.30     20.47 o 
  -8  -2   1      137.56      129.66     31.56 o 
  -7  -2   1       48.40       31.57     16.80 o 
  -6  -2   1        0.96       -2.91      9.48 o 
  -5  -2   1      622.82      578.15     30.57 o 
  -4  -2   1      458.27      435.51     19.27 o 
  -3  -2   1      735.84      742.00     21.88 o 
  -2  -2   1       90.79       81.84      7.98 o 
  -1  -2   1      891.91      956.84     16.04 o 
   0  -2   1      129.08       84.06      8.54 o 
   1  -2   1      165.11      250.60      8.02 o 
   2  -2   1       48.24       70.80      5.90 o 
   3  -2   1      288.48      292.52     12.71 o 
   4  -2   1      165.57      174.70     12.19 o 
   5  -2   1     1175.09     1109.77     31.89 o 
   6  -2   1       78.16       79.22     20.59 o 
   7  -2   1      293.30      255.95     38.22 o 
   8  -2   1      113.06      135.28     31.19 o 
  -8  -1   1      109.04      116.82     28.52 o 
  -7  -1   1      132.17      128.73     21.58 o 
  -6  -1   1      101.63      101.40     17.26 o 
  -5  -1   1      277.43      253.26     23.10 o 
  -4  -1   1     1001.18      923.56     25.90 o 
  -3  -1   1      237.14      291.24     12.84 o 
  -2  -1   1      878.33     1021.38     36.22 o 
  -1  -1   1     1840.75     2148.02     36.22 o 
   0  -1   1     7111.05     7316.74    122.98 o 
   1  -1   1       86.71      125.21      7.03 o 
   2  -1   1      421.04      374.50     11.86 o 
   3  -1   1      183.31      199.39     11.20 o 
   4  -1   1        3.88        4.74      3.79 o 
   5  -1   1      145.34      169.08     15.19 o 
   6  -1   1      447.52      419.26     28.95 o 
   7  -1   1      154.94      128.47     27.78 o 
   8  -1   1       75.68       90.94     26.34 o 
  -8   0   1      140.07      144.70     31.62 o 
  -7   0   1       81.17       97.42     19.32 o 
  -6   0   1      178.92      188.07     22.83 o 
  -5   0   1      705.53      658.77     31.26 o 
  -4   0   1      426.75      424.69     16.18 o 
  -3   0   1      148.70      196.10      9.75 o 
  -2   0   1      331.12      262.49      8.35 o 
  -1   0   1     5755.83     6265.00    189.54 o 
   1   0   1     5296.16     2141.93   1637.50 o 
   2   0   1     2401.90     1594.59    642.66 o 
   3   0   1      168.43       95.54     42.37 o 
   4   0   1      159.56      101.72     47.42 o 
   5   0   1      245.00      194.88     59.59 o 
   6   0   1      370.92      161.27    137.74 o 
   7   0   1       17.42        9.22     14.39 o 
   8   0   1      136.58      163.99     51.27 o 
  -9   1   1        0.25        6.63     25.80 o 
  -8   1   1      208.04      230.06     38.51 o 
  -7   1   1      236.19      113.40     81.99 o 
  -6   1   1      429.51      193.29    158.15 o 
  -5   1   1       19.82       12.62      7.15 o 
  -4   1   1      411.80      259.65     84.51 o 
  -3   1   1      116.66      129.00     44.02 o 
  -2   1   1     6048.28     4550.96   1488.00 o 
  -1   1   1     3006.76     3299.87     32.18 o 
   0   1   1     5390.93     6277.30     72.35 o 
   1   1   1     1076.64     1103.12     28.77 o 
   2   1   1       32.85       22.58      8.64 o 
   3   1   1     1494.59     1597.84     32.67 o 
   4   1   1      123.95      103.87     12.14 o 
   5   1   1      416.07      449.72     22.72 o 
   6   1   1       61.83       54.35     14.14 o 
   7   1   1      177.18      206.52     47.14 o 
   8   1   1       13.96       29.11     26.68 o 
  -9   2   1       48.35       34.92     21.96 o 
  -8   2   1        7.78       11.35     15.55 o 
  -7   2   1      311.75      293.39     39.59 o 
  -6   2   1       74.41       71.11     14.36 o 
  -5   2   1      270.22      269.08     21.74 o 
  -4   2   1       11.40       20.15      4.96 o 
  -3   2   1     2539.21     2708.75     38.54 o 
  -2   2   1       50.76       59.28      6.36 o 
  -1   2   1      190.84       72.96     53.19 o 
   0   2   1     1781.98     1954.94     31.55 o 
   1   2   1     6830.42     7222.89    121.60 o 
   2   2   1     2381.91     2418.66     64.84 o 
   3   2   1      118.63       53.26     41.10 o 
   4   2   1      869.17      837.13     28.36 o 
   5   2   1        2.78       10.94      6.84 o 
   6   2   1       43.22       70.77     20.38 o 
   7   2   1        1.09       -5.81     12.53 o 
   8   2   1      184.21      202.56     56.44 o 
  -9   3   1        2.11        2.35     18.07 o 
  -8   3   1      172.55      187.62     36.53 o 
  -7   3   1       44.38       42.96     18.13 o 
  -6   3   1      258.78      253.06     34.21 o 
  -5   3   1        2.02        7.41      6.51 o 
  -4   3   1      184.43      213.35     13.54 o 
  -3   3   1      195.28      241.80     12.58 o 
  -2   3   1      365.46      308.85     13.22 o 
  -1   3   1        1.90        4.17      2.71 o 
   0   3   1      645.59      697.30     17.48 o 
   1   3   1     2747.41     2749.41     36.97 o 
   2   3   1     2368.73     2635.82     53.81 o 
   3   3   1      403.11      441.82     19.26 o 
   4   3   1        5.79       11.37      7.48 o 
   5   3   1      496.24      494.62     31.25 o 
   6   3   1       13.57       18.97     15.06 o 
   7   3   1       90.01       96.27     26.67 o 
  -9   4   1       54.05       84.66     38.17 o 
  -8   4   1       66.42       65.99     22.56 o 
  -7   4   1       83.65       84.87     23.69 o 
  -6   4   1       90.48       93.03     22.53 o 
  -5   4   1      450.18      502.50     27.34 o 
  -4   4   1      252.88      271.62     16.31 o 
  -3   4   1       11.38        7.20      4.24 o 
  -2   4   1      683.21      645.54     24.48 o 
  -1   4   1      166.70      164.40     11.53 o 
   0   4   1      714.26      668.34     19.21 o 
   1   4   1        6.26       14.71      6.11 o 
   2   4   1      425.39      448.28     24.84 o 
   3   4   1      133.77       97.93     16.04 o 
   4   4   1       51.04       62.10     14.51 o 
   5   4   1        5.21        1.20      9.41 o 
   6   4   1      209.53      230.73     37.28 o 
   7   4   1       17.44        6.06     18.20 o 
  -8   5   1       56.80       40.12     24.95 o 
  -7   5   1      612.08      544.51     50.42 o 
  -6   5   1      382.80      338.51     40.76 o 
  -5   5   1       71.62       99.20     21.46 o 
  -4   5   1        0.65        0.81      4.66 o 
  -3   5   1       26.50       32.70      7.60 o 
  -2   5   1      281.93      275.83     15.59 o 
  -1   5   1     3214.56     3100.13     71.71 o 
   0   5   1       46.70       43.36     10.02 o 
   1   5   1      457.06      431.67     25.21 o 
   2   5   1       62.38       80.10     14.26 o 
   3   5   1        7.60        4.52      7.87 o 
   4   5   1       92.40       94.51     18.06 o 
   5   5   1      148.81      165.01     30.83 o 
   6   5   1       15.42       20.38     17.84 o 
  -8   6   1       15.18        7.43     17.33 o 
  -7   6   1       52.66       49.42     20.18 o 
  -6   6   1      623.07      576.89     46.48 o 
  -5   6   1       31.19       47.86     17.14 o 
  -4   6   1      182.49      217.62     25.41 o 
  -3   6   1      156.77      157.88     16.01 o 
  -2   6   1      541.73      547.78     23.45 o 
  -1   6   1        5.06        6.85      6.47 o 
   0   6   1      384.75      387.14     25.08 o 
   1   6   1      539.99      460.30     28.76 o 
   2   6   1      875.80      806.60     70.35 o 
   3   6   1       67.83       76.17     16.38 o 
   4   6   1       30.88       31.37     13.26 o 
   5   6   1       25.02       35.26     20.98 o 
  -8   7   1      104.32      107.67     30.89 o 
  -7   7   1       37.72       49.41     22.02 o 
  -6   7   1        0.39        3.34     12.81 o 
  -5   7   1      349.92      349.57     40.85 o 
  -4   7   1       57.27       58.36     14.30 o 
  -3   7   1      225.27      186.91     22.41 o 
  -2   7   1       42.63       32.52     11.25 o 
  -1   7   1      627.21      646.26     34.35 o 
   0   7   1       59.09       63.14     14.52 o 
   1   7   1      567.53      581.01     44.09 o 
   2   7   1      415.44      407.96     34.72 o 
   3   7   1      108.50       94.63     25.15 o 
   4   7   1        3.67        3.77     15.06 o 
  -7   8   1        1.92        6.25     22.68 o 
  -6   8   1      121.40      123.10     28.57 o 
  -5   8   1       12.74       25.69     16.38 o 
  -4   8   1      106.00      116.31     25.29 o 
  -3   8   1        7.35       10.89     13.10 o 
  -2   8   1       56.55       74.38     16.76 o 
  -1   8   1       41.16       56.99     14.90 o 
   0   8   1      373.33      379.15     51.50 o 
   1   8   1       82.67       94.69     19.86 o 
   2   8   1       59.88       50.16     15.63 o 
   3   8   1      180.91      161.62     26.87 o 
   4   8   1       17.62       31.86     32.91 o 
  -6   9   1        6.41        2.59     21.35 o 
  -5   9   1      178.66      197.95     50.13 o 
  -4   9   1       46.32       46.87     19.46 o 
  -3   9   1       11.34        5.54     13.41 o 
  -2   9   1       34.00       26.31     16.40 o 
  -1   9   1       60.03       63.32     17.27 o 
   0   9   1       22.97       35.19     14.42 o 
   1   9   1       44.32       47.45     17.13 o 
   2   9   1       29.88       39.75     23.34 o 
  -5  10   1       85.73       71.00     35.82 o 
  -4  10   1       97.66      136.47     31.64 o 
  -3  10   1       59.53       71.63     23.23 o 
  -2  10   1       39.94       56.87     21.33 o 
  -1  10   1       74.62       78.71     28.38 o 
   0  10   1        0.11        6.06     17.09 o 
   1  10   1       52.80       49.16     34.77 o 
   1 -11   2       11.19       17.88     16.26 o 
   2 -11   2       48.87       54.01     23.83 o 
   3 -11   2        0.06        3.23     15.06 o 
  -2 -10   2       27.05       43.48     17.86 o 
  -1 -10   2       11.59        3.69     16.61 o 
   0 -10   2        4.40        6.19     16.20 o 
   1 -10   2      350.01      361.53     47.21 o 
   2 -10   2        4.10       10.06     14.29 o 
   3 -10   2       53.57       68.69     23.08 o 
   4 -10   2        0.96        0.65     15.03 o 
   5 -10   2       28.40       49.95     22.24 o 
  -3  -9   2        1.37       -0.30     12.11 o 
  -2  -9   2       57.63       48.85     20.45 o 
  -1  -9   2       34.53       31.02     13.66 o 
   0  -9   2      272.34      302.06     40.77 o 
   1  -9   2       16.62        6.35     12.21 o 
   2  -9   2      450.09      492.99     46.16 o 
   3  -9   2       31.55       27.94     20.46 o 
   4  -9   2        6.82        6.87     13.74 o 
   5  -9   2      155.49      160.69     32.22 o 
   6  -9   2       36.48       50.50     22.99 o 
  -4  -8   2        7.99       14.34     12.19 o 
  -3  -8   2      106.42       73.86     18.16 o 
  -2  -8   2        0.89        1.74      8.65 o 
  -1  -8   2      370.70      363.15     31.66 o 
   0  -8   2       34.80       16.30     13.46 o 
   1  -8   2       23.09       26.16     14.00 o 
   2  -8   2      144.50      130.28     42.78 o 
   3  -8   2      493.25      472.25     40.43 o 
   4  -8   2      117.13       46.61     43.73 o 
   5  -8   2      108.04      147.61     23.60 o 
   6  -8   2       36.65       28.23     19.73 o 
   7  -8   2       31.19       47.79     24.00 o 
  -5  -7   2       25.79       34.35     20.66 o 
  -4  -7   2      134.00      125.12     22.43 o 
  -3  -7   2        0.50        4.32      8.61 o 
  -2  -7   2       20.65       27.83     10.93 o 
  -1  -7   2       27.58       32.97     11.50 o 
   0  -7   2      286.76      299.18     34.57 o 
   1  -7   2       32.81       35.96     10.47 o 
   2  -7   2      637.27      596.61     40.99 o 
   3  -7   2      552.28      535.44     31.15 o 
   4  -7   2      133.29      139.77     21.36 o 
   5  -7   2       24.54       30.48     12.19 o 
   6  -7   2       24.48       44.01     20.94 o 
   7  -7   2       54.61       59.51     24.81 o 
  -6  -6   2        0.34       -7.18     14.84 o 
  -5  -6   2      259.37      237.99     38.05 o 
  -4  -6   2       41.04       32.05     12.80 o 
  -3  -6   2      264.32      291.44     32.84 o 
  -2  -6   2      226.43      208.42     23.41 o 
  -1  -6   2       27.92       30.26      9.72 o 
   0  -6   2       35.55       36.83      9.54 o 
   1  -6   2      359.44      344.10     22.42 o 
   2  -6   2      227.21      206.28     20.04 o 
   3  -6   2      500.63      457.12     27.23 o 
   4  -6   2      253.22      259.38     25.75 o 
   5  -6   2        0.32       -2.13      7.89 o 
   6  -6   2      230.21      283.41     40.19 o 
   7  -6   2        0.02      -10.12     12.24 o 
   8  -6   2       14.01        3.89     19.51 o 
  -7  -5   2        6.68        9.22     16.93 o 
  -6  -5   2       74.26       81.28     25.30 o 
  -5  -5   2       67.09       64.56     20.46 o 
  -4  -5   2     1377.03     1419.39     51.95 o 
  -3  -5   2      238.90      246.99     24.44 o 
  -2  -5   2      181.42      173.24     19.58 o 
  -1  -5   2      292.07      271.14     19.19 o 
   0  -5   2       10.76       24.18      5.46 o 
   1  -5   2      801.81      753.87     22.76 o 
   2  -5   2      120.50      141.12     10.96 o 
   3  -5   2      651.49      651.54     30.11 o 
   4  -5   2      242.46      222.94     22.50 o 
   5  -5   2      247.00      236.88     25.40 o 
   6  -5   2      188.46      186.05     32.56 o 
   7  -5   2      168.33      197.85     39.02 o 
   8  -5   2        2.85       -8.04     13.63 o 
  -7  -4   2      126.45      141.18     32.15 o 
  -6  -4   2        5.82       15.77     15.11 o 
  -5  -4   2      137.70      162.43     28.85 o 
  -4  -4   2       74.87       98.97     16.39 o 
  -3  -4   2      827.35      684.32     37.04 o 
  -2  -4   2      582.70      616.26     27.38 o 
  -1  -4   2      524.42      517.67     23.23 o 
   0  -4   2     1300.19     1201.19     28.48 o 
   1  -4   2      568.94      517.78     27.37 o 
   2  -4   2      173.34      175.04      9.91 o 
   3  -4   2      256.43      252.34     19.48 o 
   4  -4   2     2538.53     2341.71    125.17 o 
   5  -4   2        0.26       11.43      7.98 o 
   6  -4   2      159.41      139.56     27.37 o 
   7  -4   2      131.29      179.07     33.51 o 
   8  -4   2       27.34       47.44     21.57 o 
  -8  -3   2       93.36      136.15     33.65 o 
  -7  -3   2       62.85       91.73     26.31 o 
  -6  -3   2      173.54      186.83     31.99 o 
  -5  -3   2       22.51       25.71     13.76 o 
  -4  -3   2      309.64      333.23     18.34 o 
  -3  -3   2     1969.35     1929.72     53.51 o 
  -2  -3   2       11.73       17.16      5.44 o 
  -1  -3   2     4798.10     4780.78     66.59 o 
   0  -3   2      205.61      195.76      9.33 o 
   1  -3   2      157.75      176.72      8.50 o 
   2  -3   2       99.31       77.33     10.50 o 
   3  -3   2     1887.24     1855.45     87.14 o 
   4  -3   2       26.37       30.84      8.47 o 
   5  -3   2     1068.41     1083.41     40.63 o 
   6  -3   2       24.18        7.96     10.97 o 
   7  -3   2       67.80       90.26     47.99 o 
   8  -3   2      129.95      138.84     32.62 o 
  -8  -2   2        0.27       -1.89     14.49 o 
  -7  -2   2       53.97       98.36     25.57 o 
  -6  -2   2       20.04       26.32     16.98 o 
  -5  -2   2       79.59      113.04     17.17 o 
  -4  -2   2     1475.35     1459.30     38.57 o 
  -3  -2   2      944.41      954.18     26.29 o 
  -2  -2   2     5658.10     5852.11     89.21 o 
  -1  -2   2     1112.22      831.65    319.78 o 
   0  -2   2     1801.05     1808.46     36.24 o 
   1  -2   2     1384.15     1390.81     48.52 o 
   2  -2   2        2.84        7.04      4.02 o 
   3  -2   2     1217.60     1245.35     35.27 o 
   4  -2   2     1146.22     1110.20     28.95 o 
   5  -2   2        0.89        7.20      6.71 o 
   6  -2   2      354.37      346.06     38.73 o 
   7  -2   2      158.38      154.33     30.70 o 
   8  -2   2        1.94        1.23     19.73 o 
  -8  -1   2       13.04       -7.59     13.11 o 
  -7  -1   2       42.75       51.23     15.08 o 
  -6  -1   2        3.51        2.36      7.72 o 
  -5  -1   2      948.75     1001.38     39.19 o 
  -4  -1   2      779.10      822.47     22.78 o 
  -3  -1   2      204.39      162.86      9.74 o 
  -2  -1   2      138.54      203.70      8.87 o 
  -1  -1   2       62.72       70.38      5.23 o 
   0  -1   2      967.04      837.47     19.91 o 
   1  -1   2     5300.19     4458.42   1358.64 o 
   2  -1   2       63.16       82.42      7.22 o 
   3  -1   2      884.70      834.96     22.64 o 
   4  -1   2      424.22      419.19     18.65 o 
   5  -1   2      285.49      310.52     18.70 o 
   6  -1   2      669.56      677.46     46.14 o 
   7  -1   2       36.20       53.88     21.08 o 
   8  -1   2      115.89      100.47     27.50 o 
  -8   0   2      187.34      203.24     28.40 o 
  -7   0   2      316.58      322.40     31.86 o 
  -6   0   2      283.63      267.84     26.39 o 
  -5   0   2       54.63       53.57     11.46 o 
  -4   0   2     1053.34      977.54     50.39 o 
  -3   0   2     2548.18     2665.67     47.84 o 
  -2   0   2      137.58      138.81      9.69 o 
  -1   0   2     1132.99     1301.99     38.04 o 
   0   0   2     2365.30     2479.52     75.79 o 
   1   0   2      260.46      331.74     12.80 o 
   2   0   2        2.20        2.64      2.48 o 
   3   0   2        6.10       14.69      6.66 o 
   4   0   2      437.87      356.07     79.17 o 
   5   0   2      977.05      949.58     43.31 o 
   6   0   2      383.08      374.43     34.74 o 
   7   0   2      149.93      183.65     33.23 o 
   8   0   2        3.63       17.22     30.49 o 
  -9   1   2       80.24       64.08     25.60 o 
  -8   1   2       15.31       19.73     17.02 o 
  -7   1   2      227.99      209.01     26.23 o 
  -6   1   2       66.20       59.10     13.74 o 
  -5   1   2      244.80      204.00     20.63 o 
  -4   1   2     1035.42     1136.31     36.02 o 
  -3   1   2     9574.68    10452.22     97.49 o 
  -2   1   2     3616.98     3765.66     51.25 o 
  -1   1   2      367.89      410.56     11.10 o 
   0   1   2     2134.95     1602.43    492.63 o 
   1   1   2     1883.79     2165.37     50.85 o 
   2   1   2       49.05       47.97      6.62 o 
   3   1   2      159.33      164.81     13.27 o 
   4   1   2      625.61      616.59     24.38 o 
   5   1   2        3.33        3.91      6.27 o 
   6   1   2       14.81       14.18     10.05 o 
   7   1   2        1.97        8.73     18.68 o 
   8   1   2      124.35      101.40     43.34 o 
  -9   2   2        4.89        8.02     17.72 o 
  -8   2   2      241.91      209.31     36.36 o 
  -7   2   2        3.27        4.03      9.01 o 
  -6   2   2      363.46      321.56     27.70 o 
  -5   2   2      231.73      262.13     22.85 o 
  -4   2   2     1673.10     1262.00    377.36 o 
  -3   2   2     4609.54     3482.68   1068.03 o 
  -2   2   2     2212.72     2684.74     35.42 o 
  -1   2   2     1514.49     1238.54    405.41 o 
   0   2   2      464.77      412.78     26.24 o 
   1   2   2      319.13      267.20     11.65 o 
   2   2   2        1.34        3.25      3.48 o 
   3   2   2     2050.38     2031.73     40.73 o 
   4   2   2      142.44       99.96     45.93 o 
   5   2   2      285.41      275.00     26.68 o 
   6   2   2       35.38       35.50     16.41 o 
   7   2   2       83.15       94.69     26.21 o 
  -9   3   2       34.34       22.76     19.47 o 
  -8   3   2       56.71       56.93     22.32 o 
  -7   3   2      140.09      128.46     27.47 o 
  -6   3   2       20.59       25.02      9.62 o 
  -5   3   2      968.69      867.46     36.03 o 
  -3   3   2      571.22      603.16     20.21 o 
  -2   3   2     3208.71     3529.04     45.81 o 
  -1   3   2        2.20       14.45      4.16 o 
   0   3   2     4123.21     4126.67     46.39 o 
   1   3   2      641.58      621.19     18.86 o 
   2   3   2      127.80      108.46     10.80 o 
   3   3   2        6.44       10.49      6.80 o 
   4   3   2      769.35      749.90     35.98 o 
   5   3   2       40.40       20.93     17.77 o 
   6   3   2      417.43      451.77     47.29 o 
   7   3   2       57.72       62.47     24.47 o 
  -9   4   2       16.23       13.91     23.21 o 
  -8   4   2        1.75        6.14     14.00 o 
  -7   4   2      150.58      148.22     29.00 o 
  -6   4   2       63.18       71.45     19.82 o 
  -5   4   2        1.47        6.59      7.16 o 
  -4   4   2      265.81      258.49     16.45 o 
  -3   4   2      419.35      393.46     18.02 o 
  -2   4   2      178.40      155.37     53.32 o 
  -1   4   2     1474.26     1459.58     31.48 o 
   0   4   2       28.97       47.60      7.16 o 
   1   4   2     1443.50     1287.24     47.15 o 
   2   4   2      252.35      251.77     21.44 o 
   3   4   2        5.89        7.27      7.59 o 
   4   4   2       28.35       32.31     11.16 o 
   5   4   2      384.62      428.89     35.02 o 
   6   4   2       40.75       46.60     21.18 o 
  -8   5   2      110.69       78.49     26.36 o 
  -7   5   2       33.79       51.90     19.19 o 
  -6   5   2      664.66      697.62     69.54 o 
  -5   5   2        0.40        3.59     11.36 o 
  -4   5   2      155.44      149.13     15.22 o 
  -3   5   2       15.11       20.74      6.45 o 
  -2   5   2      596.83      695.08     26.36 o 
  -1   5   2        4.10       14.66      5.24 o 
   0   5   2      296.78      269.82     22.77 o 
   1   5   2      525.10      549.42     28.97 o 
   2   5   2      259.09      234.18     24.09 o 
   3   5   2      171.00      150.90     21.07 o 
   4   5   2       18.33       29.50     11.97 o 
   5   5   2      131.83      109.02     20.96 o 
   6   5   2       45.54       50.54     33.40 o 
  -8   6   2      188.19      165.23     36.81 o 
  -7   6   2      255.71      205.41     36.01 o 
  -6   6   2      172.06      199.86     33.89 o 
  -5   6   2       75.49       98.78     22.01 o 
  -4   6   2       14.51        7.43      6.42 o 
  -3   6   2     1004.88     1040.07     62.23 o 
  -2   6   2      256.83      299.23     18.72 o 
  -1   6   2     1056.06     1060.75     53.77 o 
   0   6   2       69.09       76.67     14.95 o 
   1   6   2        8.59        1.79      7.45 o 
   2   6   2      410.62      381.87     31.98 o 
   3   6   2       62.08       85.39     17.83 o 
   4   6   2       46.30       52.96     27.98 o 
  -8   7   2       20.94       10.30     20.20 o 
  -7   7   2        7.43        4.01     15.86 o 
  -6   7   2      286.24      274.61     40.22 o 
  -5   7   2       34.58       27.91     19.37 o 
  -4   7   2      202.49      152.55     53.78 o 
  -3   7   2        0.28        1.88      7.60 o 
  -2   7   2      241.21      283.79     28.28 o 
  -1   7   2       83.31       78.29     15.79 o 
   0   7   2      428.39      414.95     30.55 o 
   1   7   2      651.11      656.43     37.73 o 
   2   7   2       95.14      101.61     19.60 o 
   3   7   2      165.18      145.67     36.39 o 
   4   7   2        4.47       18.15     17.87 o 
  -7   8   2       85.07      112.44     31.18 o 
  -6   8   2       58.85       69.83     22.52 o 
  -5   8   2      512.79      512.48     46.93 o 
  -4   8   2       10.08        7.30     12.03 o 
  -3   8   2        3.57        3.09     11.43 o 
  -2   8   2      120.11      133.24     21.16 o 
  -1   8   2      176.06      197.38     26.04 o 
   0   8   2      130.65      151.93     23.32 o 
   1   8   2      251.04      249.42     38.45 o 
   2   8   2       63.04       66.52     23.76 o 
   3   8   2        0.05      -10.76     15.38 o 
  -6   9   2       68.75      112.48     41.00 o 
  -5   9   2       84.11      142.72     43.50 o 
  -4   9   2      197.55      226.92     37.27 o 
  -3   9   2       18.96       31.73     17.75 o 
  -2   9   2       17.80       20.25     15.42 o 
  -1   9   2      106.76      115.17     27.78 o 
   0   9   2       33.86       28.13     16.45 o 
   1   9   2       55.85       49.10     22.58 o 
   2   9   2        9.86        9.69     19.78 o 
  -4  10   2       47.39       27.91     19.03 o 
  -3  10   2      100.71       92.02     36.39 o 
  -2  10   2       26.36       43.99     29.03 o 
  -1  10   2        2.11        9.95     20.54 o 
   0  10   2       69.71       60.74     29.92 o 
   0 -11   3        1.89       15.53     25.23 o 
   1 -11   3      115.48      157.46     33.81 o 
   2 -11   3       12.70        5.91     14.65 o 
   3 -11   3       31.21       42.76     20.78 o 
  -2 -10   3       49.45       46.08     21.55 o 
  -1 -10   3       23.95       -9.36     27.53 o 
   0 -10   3      207.71      255.69     41.24 o 
   1 -10   3       13.67       10.43     13.54 o 
   2 -10   3      188.19      222.44     37.90 o 
   3 -10   3       28.40       59.48     21.38 o 
   4 -10   3       17.28       15.75     14.94 o 
   5 -10   3       30.89       44.35     29.27 o 
  -3  -9   3       32.74       41.06     16.13 o 
  -2  -9   3        3.18        2.40     11.88 o 
  -1  -9   3      259.15      248.49     38.23 o 
   0  -9   3       16.79       16.57     13.66 o 
   1  -9   3      297.18      334.13     71.44 o 
   2  -9   3       37.31       70.82     21.29 o 
   3  -9   3       63.70       50.00     19.32 o 
   4  -9   3      163.82      183.99     35.82 o 
   5  -9   3       54.77       79.72     24.53 o 
   6  -9   3       32.67       21.77     18.55 o 
  -5  -8   3       18.29        1.62     22.40 o 
  -4  -8   3       27.05       16.52     16.06 o 
  -3  -8   3        8.60       15.39     11.37 o 
  -2  -8   3       43.23       48.52     14.92 o 
  -1  -8   3       49.21       59.39     14.97 o 
   0  -8   3      318.14      322.12     39.05 o 
   1  -8   3       28.23       40.64     15.74 o 
   2  -8   3      691.49      634.46     46.23 o 
   3  -8   3       31.25       41.06     16.59 o 
   4  -8   3       35.15       28.93     12.39 o 
   5  -8   3      320.69      346.83     35.52 o 
   6  -8   3       27.40       29.49     19.66 o 
   7  -8   3       75.31       73.33     27.80 o 
  -5  -7   3      144.23      139.85     29.69 o 
  -4  -7   3        7.00        4.90     10.16 o 
  -3  -7   3       84.56       83.30     17.71 o 
  -2  -7   3      156.55      159.07     22.51 o 
  -1  -7   3       34.51       48.08     12.48 o 
   0  -7   3       16.63       25.34      9.30 o 
   1  -7   3      332.29      255.22     55.75 o 
   2  -7   3     1106.90     1107.00     45.06 o 
   3  -7   3      388.20      332.57     32.19 o 
   4  -7   3       80.98       90.53     17.43 o 
   5  -7   3       39.20       35.39     13.05 o 
   6  -7   3      131.75      138.34     31.23 o 
   7  -7   3       17.93       18.13     19.74 o 
  -6  -6   3       23.01       24.14     18.26 o 
  -5  -6   3       38.95       18.90     14.97 o 
  -4  -6   3      426.94      358.84     30.96 o 
  -3  -6   3      189.99      185.83     23.05 o 
  -2  -6   3      218.19      218.75     23.45 o 
  -1  -6   3      170.55      187.31     20.77 o 
   0  -6   3      198.38      220.33     19.70 o 
   1  -6   3      751.31      738.41     27.32 o 
   2  -6   3        9.28        3.68      6.54 o 
   3  -6   3     1288.92     1263.57     55.34 o 
   4  -6   3      326.06      290.69     27.32 o 
   5  -6   3        2.85        4.63      8.97 o 
   6  -6   3      173.59      178.71     32.43 o 
   7  -6   3       92.01      103.29     27.81 o 
   8  -6   3        4.62       -3.29     18.54 o 
  -7  -5   3       13.41        9.22     14.77 o 
  -6  -5   3       51.95       76.40     23.67 o 
  -5  -5   3      255.97      225.80     35.16 o 
  -4  -5   3       43.45       34.64     11.46 o 
  -3  -5   3      279.34      141.65    104.32 o 
  -2  -5   3       14.90       13.33      7.27 o 
  -1  -5   3      310.60      301.16     20.75 o 
   0  -5   3     1150.79     1078.41     26.90 o 
   1  -5   3      681.60      656.57     21.24 o 
   2  -5   3     1197.36     1086.07     41.72 o 
   3  -5   3        0.19        6.51      6.03 o 
   4  -5   3      927.35      910.25     39.01 o 
   5  -5   3       58.06       51.01     13.42 o 
   6  -5   3       22.71       33.77     16.24 o 
   7  -5   3      122.02       90.60     26.24 o 
   8  -5   3       67.12       61.13     25.16 o 
  -7  -4   3      175.85      186.01     39.10 o 
  -6  -4   3      289.06      290.93     40.68 o 
  -5  -4   3      297.64      290.16     37.56 o 
  -4  -4   3       11.40        7.82      9.29 o 
  -3  -4   3       83.68      100.15     14.87 o 
  -2  -4   3       36.66       63.15      7.76 o 
  -1  -4   3     1856.69     1757.90     30.85 o 
   0  -4   3      177.16      165.41     10.71 o 
   1  -4   3      427.24      366.14     13.98 o 
   2  -4   3      163.82      181.57     16.88 o 
   3  -4   3      729.77      625.83     28.49 o 
   4  -4   3      134.05      105.89     15.71 o 
   5  -4   3      854.17      845.72     55.82 o 
   6  -4   3      141.73      120.24     26.79 o 
   7  -4   3       92.96       78.45     23.51 o 
   8  -4   3       10.55       20.29     18.54 o 
  -8  -3   3        2.22        2.27     24.42 o 
  -7  -3   3      204.66      176.97     33.62 o 
  -6  -3   3       85.67       84.24     22.66 o 
  -5  -3   3        6.40       16.02     19.33 o 
  -4  -3   3     1738.54     1613.06     41.29 o 
  -3  -3   3      656.79      680.54     22.09 o 
  -2  -3   3     2021.00     1905.72     37.59 o 
  -1  -3   3      601.73      631.58     31.07 o 
   0  -3   3       14.69        6.98      3.09 o 
   1  -3   3      731.87      768.61     16.59 o 
   2  -3   3     1206.23     1117.47     37.25 o 
   3  -3   3      946.35     1006.14     34.02 o 
   4  -3   3     1003.20     1035.08     57.11 o 
   5  -3   3       20.60       18.86      8.73 o 
   6  -3   3       15.70       20.06     13.24 o 
   7  -3   3       70.57       71.59     23.37 o 
   8  -3   3        0.31       -1.23     15.34 o 
  -8  -2   3       17.49       24.94     18.11 o 
  -7  -2   3       78.55       84.34     23.79 o 
  -6  -2   3       54.85       53.99     14.01 o 
  -5  -2   3      947.72      924.85     38.41 o 
  -4  -2   3       73.48       85.84     10.19 o 
  -3  -2   3     1814.66     1875.19     33.73 o 
  -2  -2   3     1019.22     1123.01     29.84 o 
  -1  -2   3      692.05      415.67    158.30 o 
   0  -2   3      516.12      567.33     14.63 o 
   1  -2   3    12005.97    12527.85    175.62 o 
   2  -2   3     3253.77     3475.04     67.96 o 
   3  -2   3      212.73      261.99     17.04 o 
   4  -2   3      226.75      246.61     15.32 o 
   5  -2   3       38.37       45.78     11.66 o 
   6  -2   3      234.70      252.30     35.02 o 
   7  -2   3        5.66        9.45     13.84 o 
   8  -2   3      202.13      202.52     38.47 o 
  -8  -1   3       38.28       37.89     19.28 o 
  -7  -1   3       63.75       57.34     18.35 o 
  -6  -1   3      297.81      283.77     27.83 o 
  -5  -1   3        0.17        9.05      6.82 o 
  -4  -1   3     1053.38     1000.02     35.28 o 
  -3  -1   3       75.24       98.14      7.66 o 
  -2  -1   3     1150.40      999.81     41.04 o 
  -1  -1   3     1331.58     1161.31    337.22 o 
   0  -1   3     1625.23     1595.14     23.33 o 
   1  -1   3      322.85      284.47     10.33 o 
   2  -1   3     1101.38     1128.17     51.74 o 
   3  -1   3     1371.80     1364.90     30.44 o 
   4  -1   3      412.37      396.21     19.09 o 
   5  -1   3     1067.94     1121.82     35.32 o 
   6  -1   3       60.16       48.97     21.06 o 
   7  -1   3      147.84      163.84     32.02 o 
   8  -1   3        2.11        2.92     16.38 o 
  -8   0   3        1.59       -9.61     10.37 o 
  -7   0   3       76.77       64.84     16.64 o 
  -6   0   3       16.37       20.42      9.79 o 
  -5   0   3      960.49      961.29     38.24 o 
  -4   0   3      543.07      523.19     25.38 o 
  -3   0   3      738.98      684.73     25.19 o 
  -2   0   3       38.39       41.98      5.45 o 
  -1   0   3      736.94      710.15     15.73 o 
   0   0   3      333.86      292.69     12.65 o 
   1   0   3      100.64      103.51      7.29 o 
   2   0   3     1265.01     1336.33     31.90 o 
   3   0   3      166.65       76.81     43.54 o 
   4   0   3     1084.37      783.61    231.57 o 
   5   0   3      111.56      114.18     14.69 o 
   6   0   3      104.16      111.77     24.15 o 
   7   0   3        3.57       10.46     14.88 o 
   8   0   3       72.36       89.68     40.35 o 
  -9   1   3        2.59      -19.02     15.07 o 
  -8   1   3      212.78      190.06     28.42 o 
  -7   1   3        2.86        8.42      9.27 o 
  -6   1   3      180.45      193.81     23.40 o 
  -5   1   3      149.04      118.04     16.52 o 
  -4   1   3      265.94      237.38     18.80 o 
  -3   1   3     1282.01     1483.96     59.26 o 
  -2   1   3     2682.94     2632.46     65.86 o 
  -1   1   3     3199.66     3107.78     46.10 o 
   0   1   3       49.48       68.58      4.90 o 
   1   1   3       44.21       64.95     21.91 o 
   2   1   3      451.60      432.07     45.89 o 
   3   1   3     1443.75     1521.75     41.34 o 
   4   1   3       21.43       30.45      7.50 o 
   5   1   3      493.74      473.55     29.00 o 
   6   1   3        9.12       15.51     11.08 o 
   7   1   3        0.86       22.08     23.77 o 
  -9   2   3      100.16      112.26     30.45 o 
  -8   2   3       25.95       52.28     20.83 o 
  -7   2   3      229.55      143.39     71.24 o 
  -6   2   3        0.76        7.16      7.87 o 
  -5   2   3      527.44      546.94     29.08 o 
  -4   2   3     1458.93     1585.55     29.83 o 
  -3   2   3     1196.78     1248.71     26.74 o 
  -2   2   3     6541.85     6943.64     69.69 o 
  -1   2   3      235.02      247.41     10.92 o 
   0   2   3       39.10       21.48      4.42 o 
   1   2   3      290.65      306.42     13.38 o 
   2   2   3      376.47      397.67     17.27 o 
   3   2   3       44.84       65.76     10.18 o 
   4   2   3      569.74      536.77     24.94 o 
   5   2   3      132.00       73.35     44.67 o 
   6   2   3      312.92      330.53     41.40 o 
   7   2   3       34.67       23.18     19.29 o 
  -9   3   3        4.18       -3.33     14.74 o 
  -8   3   3       60.14       70.65     23.65 o 
  -7   3   3        4.04       14.41     12.70 o 
  -6   3   3       53.26       51.02     13.25 o 
  -5   3   3       83.10       49.60     36.85 o 
  -4   3   3      948.47      877.76     87.88 o 
  -3   3   3     2387.94     2432.54     41.76 o 
  -2   3   3     1829.24     1924.77     35.46 o 
  -1   3   3     1643.08     1531.73     30.39 o 
   0   3   3     1395.34     1437.32     29.38 o 
   1   3   3     1029.67     1054.24     26.67 o 
   2   3   3      340.48      341.12     16.88 o 
   3   3   3      230.13      229.61     22.37 o 
   4   3   3        0.52        4.37      7.66 o 
   5   3   3      344.33      377.27     33.09 o 
   6   3   3      118.29      134.99     28.89 o 
   7   3   3       24.70       48.52     34.61 o 
  -8   4   3      149.86      172.72     65.90 o 
  -7   4   3       33.53       24.07     15.17 o 
  -6   4   3      183.66      171.72     22.42 o 
  -5   4   3      185.13      203.17     22.06 o 
  -4   4   3        5.87        7.39      5.10 o 
  -3   4   3       17.61        7.83      4.82 o 
  -2   4   3     1930.94     1171.43    409.01 o 
  -1   4   3       27.08       21.88      5.89 o 
   0   4   3     2681.21     2619.50     68.97 o 
   1   4   3       77.07      103.56     11.78 o 
   2   4   3      296.48      319.03     23.30 o 
   3   4   3        1.12        8.54      7.97 o 
   4   4   3       94.21       98.69     17.94 o 
   5   4   3      243.21      288.58     40.17 o 
   6   4   3       36.42       41.16     30.00 o 
  -8   5   3       94.33       80.02     25.91 o 
  -7   5   3      225.17      269.55     40.72 o 
  -6   5   3      156.15      163.40     29.19 o 
  -5   5   3       31.42       54.16     12.80 o 
  -4   5   3      131.05      137.60     15.31 o 
  -3   5   3      785.20      775.26     30.88 o 
  -2   5   3       24.38       27.31      7.01 o 
  -1   5   3     2662.83     2536.01    106.78 o 
   0   5   3        8.06       10.25      6.77 o 
   1   5   3        1.33        6.09      7.18 o 
   2   5   3       41.25       55.86     13.03 o 
   3   5   3       29.82       30.70     11.71 o 
   4   5   3      215.56      216.81     35.15 o 
   5   5   3      155.95      159.03     32.22 o 
  -8   6   3       30.14       31.56     20.80 o 
  -7   6   3        8.40        9.88     15.29 o 
  -6   6   3      185.61      154.76     29.88 o 
  -5   6   3       26.95       38.16     16.12 o 
  -4   6   3      228.70      257.11     21.58 o 
  -3   6   3        4.70       -1.40      5.99 o 
  -2   6   3      633.46      632.67     26.89 o 
  -1   6   3      143.51      152.95     19.63 o 
   0   6   3       29.39       33.80     10.58 o 
   1   6   3      314.02      286.69     27.80 o 
   2   6   3      174.22      168.48     30.26 o 
   3   6   3      119.95      155.58     31.25 o 
   4   6   3       10.08       25.39     18.41 o 
   5   6   3       29.88        6.14     19.35 o 
  -7   7   3       62.21       72.96     25.30 o 
  -6   7   3       31.10       33.09     18.43 o 
  -5   7   3      258.19      306.31     39.14 o 
  -4   7   3       18.07       20.68     10.32 o 
  -3   7   3        7.25        6.66      8.35 o 
  -2   7   3      286.65      267.54     28.11 o 
  -1   7   3       63.51       62.88     14.94 o 
   0   7   3      102.58       96.77     23.40 o 
   1   7   3      104.79       80.06     23.89 o 
   2   7   3      183.93      183.84     33.55 o 
   3   7   3       13.74        3.42     14.55 o 
   4   7   3        2.94        1.50     18.57 o 
  -7   8   3        2.30       -2.16     18.03 o 
  -6   8   3      195.31      180.92     35.87 o 
  -5   8   3       22.15       39.54     25.63 o 
  -4   8   3      215.59      233.57     35.17 o 
  -3   8   3      259.41      139.49     68.61 o 
  -2   8   3        1.52       22.80     11.48 o 
  -1   8   3      554.97      522.77     69.26 o 
   0   8   3       49.89       55.18     20.11 o 
   1   8   3       54.70       43.92     19.80 o 
   2   8   3        5.10       10.04     16.69 o 
   3   8   3        8.21        4.40     18.13 o 
  -6   9   3        3.49       19.65     24.91 o 
  -5   9   3      139.34      152.26     44.39 o 
  -4   9   3       24.11       53.85     30.57 o 
  -3   9   3      141.28      113.93     39.54 o 
  -2   9   3      165.52      194.54     35.42 o 
  -1   9   3       23.31       34.15     18.94 o 
   0   9   3      180.03      186.09     35.06 o 
   1   9   3       15.98       17.86     20.12 o 
  -4  10   3       70.92       57.65     33.80 o 
  -3  10   3        3.83        2.18     21.83 o 
  -2  10   3        2.92        9.30     23.37 o 
  -1  10   3       93.77      121.05     46.82 o 
   0 -11   4       53.09       48.04     30.49 o 
   1 -11   4        3.82      -10.11     14.56 o 
   2 -11   4       10.62        8.75     14.79 o 
   3 -11   4       38.77       62.59     24.47 o 
  -2 -10   4        8.49        6.09     16.90 o 
  -1 -10   4       76.37       59.88     23.81 o 
   0 -10   4       31.97       62.96     22.27 o 
   1 -10   4      132.18      128.02     29.91 o 
   2 -10   4       53.59       45.89     19.13 o 
   3 -10   4       20.51       23.32     27.33 o 
   4 -10   4       23.77       12.44     15.99 o 
   5 -10   4       24.33       41.22     20.86 o 
  -4  -9   4        6.79       -2.99     14.57 o 
  -3  -9   4        2.84        6.81     12.32 o 
  -2  -9   4      109.46      134.24     23.33 o 
  -1  -9   4       17.07       25.72     14.94 o 
   0  -9   4      352.53      380.83     54.74 o 
   1  -9   4       93.93       97.52     24.56 o 
   2  -9   4      176.24      157.05     30.51 o 
   3  -9   4       29.11       28.64     17.34 o 
   4  -9   4        2.25       -1.43     12.74 o 
   5  -9   4       96.57       92.57     21.53 o 
   6  -9   4       14.86       20.00     22.00 o 
  -5  -8   4       45.19       59.74     21.94 o 
  -4  -8   4        0.91        5.12     12.71 o 
  -3  -8   4       55.98       62.96     17.10 o 
  -2  -8   4       64.72       82.42     18.06 o 
  -1  -8   4      291.02      310.69     30.58 o 
   0  -8   4        5.63        9.16     11.14 o 
   1  -8   4      135.88      122.15     25.19 o 
   2  -8   4      159.78      118.13     25.51 o 
   3  -8   4       67.72       57.54     19.47 o 
   4  -8   4      233.18      265.76     30.27 o 
   5  -8   4        9.50        7.59     11.30 o 
   6  -8   4       64.54       91.94     27.60 o 
   7  -8   4        1.12        4.46     19.67 o 
  -6  -7   4       56.80       97.12     40.84 o 
  -5  -7   4        0.07       -0.61     13.16 o 
  -4  -7   4      186.19      186.73     33.55 o 
  -3  -7   4      203.81      237.62     27.81 o 
  -2  -7   4       44.12       43.87     12.81 o 
  -1  -7   4      191.27      175.27     21.95 o 
   0  -7   4      199.18      205.85     31.02 o 
   1  -7   4       72.60       60.56     17.75 o 
   2  -7   4       69.60       97.28     16.77 o 
   3  -7   4      460.90      395.86     97.48 o 
   4  -7   4       24.35       16.83     10.23 o 
   5  -7   4      233.04      221.31     28.51 o 
   6  -7   4        0.08        2.80     13.27 o 
   7  -7   4      104.09      105.79     31.64 o 
  -6  -6   4       14.54       -0.18     13.40 o 
  -5  -6   4      152.41      165.03     32.39 o 
  -4  -6   4       24.83       25.72     15.35 o 
  -3  -6   4      175.06      152.88     21.08 o 
  -2  -6   4       89.55       92.16     18.42 o 
  -1  -6   4       98.32      111.41     16.56 o 
   0  -6   4     1282.40     1258.61     48.71 o 
   1  -6   4        0.60        2.17      5.02 o 
   2  -6   4     1245.00     1144.59     41.59 o 
   3  -6   4      193.86      216.90     23.28 o 
   4  -6   4       81.15       81.29     16.51 o 
   5  -6   4       62.73       46.38     14.28 o 
   6  -6   4      145.15      174.56     33.20 o 
   7  -6   4       76.11       75.25     25.02 o 
  -7  -5   4       49.56       56.19     23.50 o 
  -6  -5   4       31.90       39.07     18.37 o 
  -5  -5   4      158.44      172.63     31.79 o 
  -4  -5   4       55.61       61.03     18.15 o 
  -3  -5   4       12.57       17.65      8.54 o 
  -2  -5   4        1.29        4.36      6.29 o 
  -1  -5   4     1179.99     1074.42     27.82 o 
   0  -5   4      209.71      247.59     14.87 o 
   1  -5   4      771.81      690.44     32.20 o 
   2  -5   4       49.96       45.90     10.44 o 
   3  -5   4     1079.24      964.67     87.08 o 
   4  -5   4        7.42        7.30      7.16 o 
   5  -5   4       36.42       43.28     13.08 o 
   6  -5   4      358.58      371.04     44.48 o 
   7  -5   4      168.83      148.59     33.03 o 
   8  -5   4       25.01        3.27     22.52 o 
  -7  -4   4      157.47      139.06     32.61 o 
  -6  -4   4      378.92      368.61     45.21 o 
  -5  -4   4        8.11        6.25     11.89 o 
  -4  -4   4      289.03      298.47     34.01 o 
  -3  -4   4       66.65       65.27     12.17 o 
  -2  -4   4      216.58      101.63     36.64 o 
  -1  -4   4        3.67        8.65      4.28 o 
   0  -4   4     1760.95     1795.44     58.91 o 
   1  -4   4       16.31       14.11      4.19 o 
   2  -4   4        9.45        1.59      4.27 o 
   3  -4   4      683.59      689.01     30.98 o 
   4  -4   4      746.04      764.20     35.19 o 
   5  -4   4        1.55        5.05      7.25 o 
   6  -4   4       22.28       29.74     16.24 o 
   7  -4   4       97.47       81.91     25.13 o 
   8  -4   4       49.02       41.67     22.69 o 
  -8  -3   4       51.47       58.79     23.69 o 
  -7  -3   4      337.90      349.62     46.44 o 
  -6  -3   4       59.32       43.59     17.45 o 
  -5  -3   4      227.63      211.94     30.83 o 
  -4  -3   4       58.97       43.36     10.56 o 
  -3  -3   4      360.13      368.97     16.89 o 
  -2  -3   4      100.33       86.78      9.45 o 
  -1  -3   4      950.34      873.88     22.50 o 
   0  -3   4      194.33      168.52     10.40 o 
   1  -3   4     4406.50     4721.43     86.89 o 
   2  -3   4      435.25      462.33     22.28 o 
   3  -3   4      227.88      241.56     20.37 o 
   4  -3   4     1467.65     1514.03     47.61 o 
   5  -3   4       59.39       66.47     13.86 o 
   6  -3   4        7.20       14.46     14.56 o 
   7  -3   4        1.07        8.49     14.63 o 
   8  -3   4       61.59       46.05     22.26 o 
  -8  -2   4       19.38       12.36     15.81 o 
  -7  -2   4       43.50       38.00     17.85 o 
  -6  -2   4      310.92      308.64     29.91 o 
  -5  -2   4      346.04      344.45     26.44 o 
  -4  -2   4     3054.87     2890.84    124.44 o 
  -3  -2   4       56.75       50.69      7.38 o 
  -2  -2   4     1251.48     1344.70     39.83 o 
  -1  -2   4      818.66      595.01    214.62 o 
   0  -2   4     1699.64     1692.40     53.37 o 
   1  -2   4     2281.70     2529.50     73.90 o 
   2  -2   4     5388.15     6262.14    206.61 o 
   3  -2   4      911.57      860.82     24.25 o 
   4  -2   4       78.62       76.47     13.45 o 
   5  -2   4      107.99      125.20     18.26 o 
   6  -2   4       25.93        8.46     12.74 o 
   7  -2   4      313.20      354.30     71.64 o 
   8  -2   4       13.59       14.60     18.45 o 
  -8  -1   4        0.78      -15.57     12.84 o 
  -7  -1   4      251.44      260.53     30.28 o 
  -6  -1   4       34.67       29.96     10.94 o 
  -5  -1   4     1354.32     1305.42     81.20 o 
  -4  -1   4     1276.13     1239.81     66.18 o 
  -3  -1   4     1452.35     1443.36     57.11 o 
  -2  -1   4       81.64       76.93      8.01 o 
  -1  -1   4       40.75       70.73      6.91 o 
   0  -1   4      723.11      685.80     16.42 o 
   1  -1   4      532.17      565.93     23.05 o 
   2  -1   4      682.45      655.09     19.85 o 
   3  -1   4      325.16      355.56     16.87 o 
   4  -1   4      611.63      614.32     24.44 o 
   5  -1   4        0.50       -4.35      7.19 o 
   6  -1   4      192.31      157.26     28.77 o 
   7  -1   4        2.18        0.69     14.81 o 
   8  -1   4      163.19      131.10     32.30 o 
  -9   0   4        4.22       -1.29     26.44 o 
  -8   0   4       47.89       42.28     16.91 o 
  -7   0   4        5.41        3.24      9.65 o 
  -6   0   4      799.07      830.20     40.05 o 
  -5   0   4       15.71       29.39      9.90 o 
  -4   0   4      178.72      159.79     17.49 o 
  -3   0   4     2222.24     2204.69     46.45 o 
  -2   0   4     1483.83     1622.88     44.44 o 
  -1   0   4       87.09      100.17     10.20 o 
   0   0   4      231.84      181.47     11.69 o 
   1   0   4     1875.83     2007.28     40.91 o 
   2   0   4       90.93      101.05      9.93 o 
   3   0   4     3074.96     3309.04    117.34 o 
   4   0   4       96.61      105.77     13.53 o 
   5   0   4      424.43      474.31     25.04 o 
   6   0   4       12.69       13.06     14.06 o 
   7   0   4       14.64       20.29     16.83 o 
  -9   1   4       59.33       66.90     24.80 o 
  -8   1   4        7.51       -3.42     10.79 o 
  -7   1   4      253.91      276.99     30.31 o 
  -6   1   4      250.58      280.58     27.34 o 
  -5   1   4      379.44      351.97     24.81 o 
  -4   1   4      166.75      152.06     16.96 o 
  -3   1   4        1.08        1.15      2.71 o 
  -2   1   4     3160.22     3701.14     43.00 o 
  -1   1   4      429.68      430.97     12.86 o 
   0   1   4       81.26       63.23      9.14 o 
   1   1   4      942.96     1094.73     45.38 o 
   2   1   4     1324.92      819.56    448.44 o 
   3   1   4       45.63       36.33     17.23 o 
   4   1   4     1353.77      976.77    349.61 o 
   5   1   4      245.93      120.16     82.49 o 
   6   1   4       79.93      113.77     35.34 o 
  -9   2   4        0.15        5.82     16.33 o 
  -8   2   4       60.94       48.18     20.67 o 
  -7   2   4       27.04       38.38     13.58 o 
  -6   2   4        2.26        7.27      8.59 o 
  -5   2   4      835.24      759.21     34.86 o 
  -4   2   4     1042.25     1055.68     37.03 o 
  -3   2   4     2258.34     2318.09     38.66 o 
  -2   2   4       14.22       25.50      5.58 o 
  -1   2   4       65.34       69.53      8.33 o 
   0   2   4        0.79        0.66      2.94 o 
   1   2   4      413.49      355.33     15.20 o 
   2   2   4        0.50        1.55      5.53 o 
   3   2   4      909.38      969.54     31.11 o 
   4   2   4       80.50      112.11     16.85 o 
   5   2   4      172.18      228.65     26.34 o 
   6   2   4      102.35      155.82     42.53 o 
  -9   3   4      128.04      124.95     31.72 o 
  -8   3   4      110.30       85.50     24.50 o 
  -7   3   4       50.51       28.24     17.38 o 
  -6   3   4      490.66      508.91     32.24 o 
  -5   3   4        0.57       10.39      7.14 o 
  -4   3   4     1090.59     1000.76     65.31 o 
  -3   3   4        0.76        6.62      4.41 o 
  -2   3   4       98.78      115.91     11.31 o 
  -1   3   4       36.56       18.87      8.64 o 
   0   3   4      871.29      750.46     27.22 o 
   1   3   4      529.32      524.46     22.16 o 
   2   3   4      357.13      324.56     18.19 o 
   3   3   4       31.35       42.09     11.10 o 
   4   3   4      185.64      164.25     28.64 o 
   5   3   4      177.00      188.12     31.78 o 
   6   3   4       81.16      116.44     41.56 o 
  -8   4   4      215.46      189.23     35.84 o 
  -7   4   4      206.48      189.83     51.71 o 
  -6   4   4       83.98       46.53     28.75 o 
  -5   4   4      721.17      688.92     34.93 o 
  -4   4   4      334.82      332.46     18.98 o 
  -3   4   4     1095.66     1171.33     32.98 o 
  -2   4   4      114.33       79.97     30.45 o 
  -1   4   4      827.00      826.36     26.15 o 
   0   4   4      254.92      244.99     15.67 o 
   1   4   4       66.39       57.96     11.68 o 
   2   4   4      222.38      230.22     22.27 o 
   3   4   4      234.31      244.69     43.42 o 
   4   4   4       89.46      121.34     27.13 o 
   5   4   4       22.83       20.00     17.06 o 
   6   4   4       89.53      100.43     40.27 o 
  -8   5   4       40.14       33.58     20.27 o 
  -7   5   4      127.26      140.32     31.12 o 
  -6   5   4      289.94      283.11     38.25 o 
  -5   5   4       15.87        0.97      7.83 o 
  -4   5   4      162.29      169.74     17.64 o 
  -3   5   4      288.38      279.07     19.14 o 
  -2   5   4     2075.47     2059.42     53.30 o 
  -1   5   4       93.50      107.04     17.03 o 
   0   5   4      781.96      786.02     34.34 o 
   1   5   4      129.27      131.28     25.11 o 
   2   5   4        3.71        9.67     11.73 o 
   3   5   4      307.00      302.25     40.26 o 
   4   5   4        0.70       13.66     14.18 o 
   5   5   4      152.32      162.23     34.07 o 
  -8   6   4        2.81       -6.25     16.37 o 
  -7   6   4       56.22       58.58     23.48 o 
  -6   6   4       18.54       34.26     17.18 o 
  -5   6   4       63.34       74.49     16.76 o 
  -4   6   4       55.09       54.61     12.38 o 
  -3   6   4      233.84      237.55     20.84 o 
  -2   6   4       61.93       62.52     13.50 o 
  -1   6   4      283.14      250.22     33.52 o 
   0   6   4       20.82       24.73     13.16 o 
   1   6   4       95.12      109.82     25.92 o 
   2   6   4      378.68      405.70     46.39 o 
   3   6   4       17.62       33.95     18.63 o 
   4   6   4      299.00      299.67     44.82 o 
  -7   7   4       30.42       25.07     19.04 o 
  -6   7   4      229.27      264.63     39.61 o 
  -5   7   4       57.53       43.36     19.24 o 
  -4   7   4      145.30       64.19     23.76 o 
  -3   7   4      206.41      213.54     25.52 o 
  -2   7   4      194.59      159.85     38.41 o 
  -1   7   4      188.17      190.51     31.56 o 
   0   7   4       38.49       50.62     18.60 o 
   1   7   4      119.38      135.23     29.44 o 
   2   7   4       85.76       78.65     24.62 o 
   3   7   4       16.16       24.22     19.34 o 
  -7   8   4       16.63       24.24     21.77 o 
  -6   8   4       23.42       20.42     18.76 o 
  -4   8   4      174.56      175.96     45.36 o 
  -3   8   4       19.88       19.35     16.12 o 
  -2   8   4      413.67      410.47     45.81 o 
  -1   8   4        0.12        0.06     12.62 o 
   0   8   4      198.85      203.08     43.95 o 
   1   8   4        2.22        6.49     15.08 o 
   2   8   4       10.70        2.19     18.67 o 
  -4   9   4       38.53       42.53     29.76 o 
  -3   9   4      135.14      178.06     48.92 o 
  -2   9   4       10.86        9.25     15.55 o 
  -1   9   4      184.77      191.57     36.68 o 
   0   9   4        2.10        2.95     16.43 o 
   1   9   4        8.79        7.04     28.30 o 
   0 -11   5        1.68       15.92     17.49 o 
   1 -11   5       54.94       60.83     27.98 o 
   2 -11   5       36.47       40.62     20.31 o 
   3 -11   5       23.85       20.86     26.04 o 
  -2 -10   5       68.01      100.59     29.23 o 
  -1 -10   5        2.65        4.74     15.68 o 
   0 -10   5       91.06       97.52     27.20 o 
   1 -10   5       21.87       52.04     21.87 o 
   2 -10   5        1.70       12.50     14.09 o 
   3 -10   5       47.42       42.41     20.13 o 
   4 -10   5       46.73       65.31     25.05 o 
   5 -10   5       84.62       87.33     38.65 o 
  -4  -9   5        1.23       -8.93     13.46 o 
  -3  -9   5       55.66       45.84     17.14 o 
  -2  -9   5       15.30       19.92     12.97 o 
  -1  -9   5       33.65       44.46     18.78 o 
   0  -9   5      175.46      195.19     34.22 o 
   1  -9   5       61.40       37.33     17.85 o 
   2  -9   5       62.42       52.70     20.00 o 
   3  -9   5       34.07       24.51     16.32 o 
   4  -9   5       31.81       28.50     17.28 o 
   5  -9   5        0.84        5.13     12.95 o 
   6  -9   5       53.51       34.64     39.95 o 
  -5  -8   5        0.10        7.27     15.29 o 
  -4  -8   5       46.14       41.11     27.21 o 
  -3  -8   5      132.61      146.83     23.54 o 
  -2  -8   5      232.51      234.26     28.55 o 
  -1  -8   5      441.59      488.78     39.33 o 
   0  -8   5       59.82       46.84     17.56 o 
   1  -8   5       77.28       70.29     20.58 o 
   2  -8   5        5.17        9.33     12.08 o 
   3  -8   5       50.38       50.07     14.90 o 
   4  -8   5       43.73       30.93     13.33 o 
   5  -8   5      108.01      156.22     25.06 o 
   6  -8   5        6.01       17.65     14.42 o 
  -5  -7   5       48.21       62.66     22.39 o 
  -4  -7   5       18.81       19.36     14.79 o 
  -3  -7   5      322.41      294.54     30.78 o 
  -2  -7   5      612.93      662.54     65.65 o 
  -1  -7   5      368.22      323.35     27.20 o 
   0  -7   5      146.39      188.18     29.50 o 
   1  -7   5       25.41       38.62     15.68 o 
   2  -7   5      747.74      714.01     36.05 o 
   3  -7   5       86.19       84.40     16.64 o 
   4  -7   5      270.18      303.65     38.96 o 
   5  -7   5        4.01       12.97     11.04 o 
   6  -7   5       75.07       79.56     20.12 o 
   7  -7   5       63.00       57.28     27.39 o 
  -6  -6   5        4.80       16.18     14.18 o 
  -5  -6   5       37.96       52.17     19.12 o 
  -4  -6   5       32.39       42.68     17.30 o 
  -3  -6   5        4.84        7.02      8.04 o 
  -2  -6   5      133.68      142.45     19.74 o 
  -1  -6   5      858.20      930.89    106.37 o 
   0  -6   5      223.47      250.02     16.62 o 
   1  -6   5      679.88      641.18     30.86 o 
   2  -6   5      146.60      154.77     30.27 o 
   3  -6   5      452.37      426.63     32.80 o 
   4  -6   5       18.50       27.73     11.43 o 
   5  -6   5      397.31      452.20     41.86 o 
   6  -6   5       91.98       48.59     16.62 o 
   7  -6   5       31.43       15.69     18.92 o 
  -7  -5   5       17.90       27.89     27.65 o 
  -6  -5   5      350.79      289.52     46.33 o 
  -5  -5   5       80.77       71.61     21.15 o 
  -4  -5   5       23.50       29.31     12.82 o 
  -3  -5   5       13.61       27.53      9.59 o 
  -2  -5   5      262.92      297.87     22.09 o 
  -1  -5   5      747.08      735.94     29.46 o 
   0  -5   5     2948.55     2977.15     75.46 o 
   1  -5   5       85.95      118.55     11.02 o 
   2  -5   5        5.06       11.17      6.66 o 
   3  -5   5       82.34       75.16     14.42 o 
   4  -5   5       21.58       23.11      9.92 o 
   5  -5   5      255.29      269.25     28.84 o 
   6  -5   5      292.36      257.16     30.66 o 
   7  -5   5      107.07       82.22     26.78 o 
  -7  -4   5      116.54      107.73     28.63 o 
  -6  -4   5       20.13       14.03     13.79 o 
  -5  -4   5      236.32      242.68     34.93 o 
  -4  -4   5        9.39       12.29      9.75 o 
  -3  -4   5      415.10      422.49     19.80 o 
  -2  -4   5       16.07        6.15      4.50 o 
  -1  -4   5     3049.54     2853.34     84.44 o 
   0  -4   5      838.53      834.32     31.48 o 
   1  -4   5      942.84      908.38     31.45 o 
   2  -4   5      504.82      516.58     26.00 o 
   3  -4   5      142.42      173.64     19.85 o 
   4  -4   5      218.79      201.67     22.92 o 
   5  -4   5       19.02       25.57     10.97 o 
   6  -4   5      115.27      118.06     25.60 o 
   7  -4   5      189.83      186.74     36.08 o 
  -8  -3   5      138.82      145.68     34.85 o 
  -7  -3   5       29.89       13.25     14.92 o 
  -6  -3   5       65.46       74.50     21.24 o 
  -5  -3   5      169.18      156.38     20.61 o 
  -4  -3   5      835.15      878.49     35.91 o 
  -3  -3   5      322.76      313.78     16.22 o 
  -2  -3   5      564.79      491.80     18.94 o 
  -1  -3   5       84.00       76.48      9.07 o 
   0  -3   5      330.02      278.47     14.51 o 
   1  -3   5     2925.83     2238.38    682.09 o 
   2  -3   5     1805.82     1724.21     56.63 o 
   3  -3   5     1932.96     1872.33     50.48 o 
   4  -3   5      184.32      194.48     21.70 o 
   5  -3   5       16.90        8.39      8.46 o 
   6  -3   5      113.07      115.94     21.15 o 
   7  -3   5      289.57      294.00     43.34 o 
   8  -3   5        0.34      -14.69     16.84 o 
  -8  -2   5       16.02        0.83     15.15 o 
  -7  -2   5      441.51      434.05     84.70 o 
  -6  -2   5      167.80      185.08     24.70 o 
  -5  -2   5      339.02      352.99     26.80 o 
  -4  -2   5      686.90      707.85     34.62 o 
  -3  -2   5      251.35      244.52     13.61 o 
  -2  -2   5      588.26      501.93     18.05 o 
  -1  -2   5      346.71      283.12     59.60 o 
   0  -2   5      317.57      296.88     13.00 o 
   1  -2   5     3590.92     4007.94    102.30 o 
   2  -2   5     1048.57     1050.11     29.44 o 
   3  -2   5        5.37       10.32      5.00 o 
   4  -2   5      302.38      120.21     87.49 o 
   5  -2   5       47.72       63.85     14.73 o 
   6  -2   5       84.39       78.51     17.82 o 
   7  -2   5       27.60       10.76     16.25 o 
  -8  -1   5       17.18       24.54     19.25 o 
  -7  -1   5      115.03      112.96     21.26 o 
  -6  -1   5      813.74      792.41     40.15 o 
  -5  -1   5       72.03       77.87     18.21 o 
  -4  -1   5      427.18      474.89     26.32 o 
  -3  -1   5      307.19      346.69     28.56 o 
  -2  -1   5      405.03      327.96     14.50 o 
  -1  -1   5     1500.79      962.32    338.76 o 
   0  -1   5      286.48      338.34     12.76 o 
   1  -1   5     1301.53     1418.55     27.56 o 
   2  -1   5       58.63       74.30      8.86 o 
   3  -1   5      278.59      263.85     16.29 o 
   4  -1   5      149.47      177.28     16.68 o 
   5  -1   5      502.48      306.12    170.57 o 
   6  -1   5        0.56        3.09      9.48 o 
   7  -1   5        4.98      -20.13     18.44 o 
  -9   0   5       50.43       67.78     25.69 o 
  -8   0   5       18.35       21.70     14.28 o 
  -7   0   5      192.32      185.03     26.19 o 
  -6   0   5      364.93      351.00     31.19 o 
  -5   0   5     1115.70     1207.50     44.55 o 
  -4   0   5      340.18      352.97     22.55 o 
  -3   0   5      607.78      538.56     22.35 o 
  -2   0   5      314.43      212.93     13.86 o 
  -1   0   5     1262.96     1432.64     42.49 o 
   0   0   5     1710.80     1873.56     40.67 o 
   1   0   5      143.19      136.73      9.35 o 
   2   0   5     1999.09     2097.64     74.30 o 
   3   0   5        9.98        7.25      4.86 o 
   4   0   5      586.29      591.44     26.31 o 
   5   0   5      266.31      271.26     22.68 o 
   6   0   5       56.36       78.36     31.70 o 
  -9   1   5        0.18        4.22     17.58 o 
  -8   1   5       81.04       88.17     20.31 o 
  -7   1   5       78.00       80.73     17.94 o 
  -6   1   5      191.23      203.13     24.61 o 
  -5   1   5      119.52      111.64     17.04 o 
  -4   1   5      432.77      386.71     23.15 o 
  -3   1   5     2065.81     2093.25     35.89 o 
  -2   1   5      456.04      471.73     16.73 o 
  -1   1   5     1153.31     1201.20     43.53 o 
   0   1   5     1501.77     1497.33     38.63 o 
   1   1   5     1616.39     1769.48     49.71 o 
   2   1   5       53.13       51.04      8.46 o 
   3   1   5      775.71      811.30     34.87 o 
   4   1   5       59.32       32.42     15.67 o 
   5   1   5      130.11       76.96     47.75 o 
  -9   2   5      121.55      111.13     30.73 o 
  -8   2   5       89.87       87.09     20.68 o 
  -7   2   5        1.77        1.20      8.98 o 
  -6   2   5      105.36      117.44     19.70 o 
  -5   2   5        0.30       -3.04      6.40 o 
  -4   2   5      665.15      690.35     54.12 o 
  -3   2   5       25.27       27.63      6.35 o 
  -2   2   5     2862.97     2849.32     42.95 o 
  -1   2   5     1260.07     1555.18     39.64 o 
   0   2   5        3.49       13.09      3.94 o 
   1   2   5      408.24      424.40     17.04 o 
   2   2   5     1367.51     1389.62     34.79 o 
   3   2   5      362.09      321.36     25.39 o 
   4   2   5      117.14      126.26     25.58 o 
   5   2   5       82.79       84.50     22.31 o 
   6   2   5       59.28       62.75     30.24 o 
  -9   3   5        9.57       14.05     17.79 o 
  -8   3   5       35.88       48.57     21.13 o 
  -7   3   5      350.19      321.65     32.93 o 
  -6   3   5       65.18       67.09     15.53 o 
  -5   3   5     2537.34     2641.20     67.38 o 
  -4   3   5        9.74       10.19      7.03 o 
  -3   3   5       10.57       14.09      5.40 o 
  -2   3   5        3.24        3.73      4.24 o 
  -1   3   5       27.95       25.26      5.93 o 
   0   3   5      130.07      148.23     11.85 o 
   1   3   5      328.32      293.26     21.52 o 
   2   3   5      818.88      767.17     34.50 o 
   3   3   5      399.05      386.20     39.72 o 
   4   3   5        1.44       -0.03     11.01 o 
   5   3   5        3.94       13.45     15.17 o 
   6   3   5      168.18      145.15     47.39 o 
  -8   4   5      107.18      128.35     30.76 o 
  -7   4   5      164.21      197.37     26.81 o 
  -6   4   5      760.58      704.30     50.53 o 
  -5   4   5        0.33        4.81      8.80 o 
  -4   4   5      358.26      404.51     21.40 o 
  -3   4   5      548.65      542.47     28.90 o 
  -2   4   5      475.98      489.47     21.56 o 
  -1   4   5      792.26      777.31     39.13 o 
   0   4   5      673.85      623.10     30.30 o 
   1   4   5       78.22       77.58     19.09 o 
   2   4   5        1.61       13.98     10.90 o 
   3   4   5      266.52      220.32     35.42 o 
   4   4   5        4.39        3.28     12.49 o 
   5   4   5      163.09      196.33     36.05 o 
  -8   5   5       62.29       78.19     26.92 o 
  -7   5   5       44.92       55.12     21.92 o 
  -6   5   5       10.29        1.26      9.11 o 
  -5   5   5      212.41      235.69     26.67 o 
  -4   5   5      531.85      526.54     25.98 o 
  -3   5   5      500.27      489.33     24.16 o 
  -2   5   5      144.03      167.61     20.89 o 
  -1   5   5      610.92      575.37     30.88 o 
   0   5   5        6.39        9.46     11.16 o 
   1   5   5       44.79       31.26     18.27 o 
   2   5   5      563.66      510.68     46.14 o 
   3   5   5        0.04        7.68     12.41 o 
   4   5   5      332.69      327.92     48.03 o 
   5   5   5        0.04       -1.31     16.88 o 
  -8   6   5       48.33       50.54     26.31 o 
  -7   6   5        4.65       10.63     16.49 o 
  -6   6   5      173.85      184.04     33.04 o 
  -5   6   5      253.46      231.27     27.12 o 
  -4   6   5      446.35      454.07     25.92 o 
  -3   6   5      285.88      239.19     28.74 o 
  -2   6   5        0.50       -0.53      8.99 o 
  -1   6   5       36.71       42.91     16.58 o 
   0   6   5       14.95        0.60     10.83 o 
   1   6   5       83.84      104.35     24.87 o 
   2   6   5       56.02       51.18     19.62 o 
   3   6   5      260.24      247.33     41.18 o 
   4   6   5        7.05       -8.73     14.93 o 
  -7   7   5       26.80       30.19     21.23 o 
  -6   7   5        4.85      -13.83     19.81 o 
  -5   7   5      245.35      284.31     56.52 o 
  -4   7   5      306.50      209.70    115.34 o 
  -3   7   5       22.33       19.72     14.29 o 
  -2   7   5      211.10      214.50     33.69 o 
  -1   7   5       22.55       21.02     14.93 o 
   0   7   5      168.76      148.65     30.59 o 
   1   7   5       10.05       14.10     15.78 o 
   2   7   5      129.20      122.84     30.96 o 
   3   7   5        8.04       12.26     17.95 o 
  -6   8   5       15.34       32.99     32.10 o 
  -4   8   5        2.50        4.45     21.75 o 
  -3   8   5      260.10      263.88     39.03 o 
  -2   8   5        7.08      -19.19     15.69 o 
  -1   8   5      191.26      189.06     44.47 o 
   0   8   5       11.44        9.98     15.81 o 
   1   8   5       28.74       30.36     22.70 o 
  -3   9   5        2.06        8.90     16.64 o 
  -2   9   5      100.71       85.86     26.96 o 
  -1   9   5       17.51       30.44     19.95 o 
   1 -11   6       26.46       62.85     24.46 o 
   2 -11   6       30.16       32.51     26.20 o 
  -2 -10   6        1.67        1.93     15.57 o 
  -1 -10   6       31.31       64.11     23.62 o 
   0 -10   6       15.09       17.23     19.33 o 
   1 -10   6       12.83       17.86     17.02 o 
   2 -10   6       90.10      144.19     32.64 o 
   3 -10   6      116.84      127.36     32.50 o 
   4 -10   6       81.07       83.04     27.18 o 
  -4  -9   6       46.65       21.75     24.50 o 
  -3  -9   6       28.15       33.56     15.28 o 
  -2  -9   6        1.02      -13.55     12.22 o 
  -1  -9   6      169.72      186.97     34.07 o 
   0  -9   6        7.81       -0.33     12.57 o 
   1  -9   6        1.19       13.17     13.40 o 
   2  -9   6       32.86       54.20     20.25 o 
   3  -9   6      131.25      196.11     35.52 o 
   4  -9   6       30.47        0.80     16.86 o 
   5  -9   6       77.45       85.08     22.24 o 
  -5  -8   6       14.40       22.77     19.36 o 
  -4  -8   6       69.64       70.14     22.25 o 
  -3  -8   6      126.48      142.74     23.79 o 
  -2  -8   6      606.43      603.29     38.05 o 
  -1  -8   6       27.01       34.01     15.57 o 
   0  -8   6      177.26      189.86     31.89 o 
   1  -8   6        1.19        1.41     10.42 o 
   2  -8   6       10.16       26.08     14.27 o 
   3  -8   6       45.76       47.76     14.14 o 
   4  -8   6      166.33      178.61     26.99 o 
   5  -8   6        0.46        2.68     11.29 o 
   6  -8   6       52.51       64.21     20.71 o 
  -5  -7   6       12.65       36.31     17.70 o 
  -4  -7   6      136.21      145.97     29.93 o 
  -3  -7   6      409.35      391.52     34.18 o 
  -2  -7   6      263.27      275.27     28.52 o 
  -1  -7   6      282.79      291.07     27.60 o 
   0  -7   6        5.63        5.26      9.97 o 
   1  -7   6      207.81      190.72     22.58 o 
   2  -7   6      247.81      244.42     25.93 o 
   3  -7   6      293.41      300.61     30.21 o 
   4  -7   6       81.61       91.24     18.95 o 
   5  -7   6      238.39      261.11     39.22 o 
   6  -7   6       24.16       16.19     13.64 o 
   7  -7   6       10.62       17.27     21.86 o 
  -6  -6   6      122.64      132.55     31.07 o 
  -5  -6   6       78.49       95.46     25.18 o 
  -4  -6   6       45.60       63.29     18.94 o 
  -3  -6   6       10.99       13.15      8.80 o 
  -2  -6   6       99.23      125.95     18.51 o 
  -1  -6   6        0.04        0.61      6.11 o 
   0  -6   6     1569.46     1642.33     50.45 o 
   1  -6   6      197.32      211.65     31.59 o 
   2  -6   6      195.42      211.29     23.04 o 
   3  -6   6        0.82        8.64      8.29 o 
   4  -6   6      144.23      114.17     19.85 o 
   5  -6   6      134.31      144.61     23.62 o 
   6  -6   6      149.93      203.34     28.53 o 
   7  -6   6      165.70      193.57     39.67 o 
  -7  -5   6       24.85        9.28     19.19 o 
  -6  -5   6        1.80       13.46     14.52 o 
  -5  -5   6       88.37       94.56     23.52 o 
  -4  -5   6        2.61        3.03      9.72 o 
  -3  -5   6      346.74      354.04     31.53 o 
  -2  -5   6        1.26        6.97      5.79 o 
  -1  -5   6     2554.14     2515.26     72.34 o 
   0  -5   6      208.84      239.16     16.21 o 
   1  -5   6      224.42      199.79     20.33 o 
   2  -5   6       74.43       89.98     14.92 o 
   3  -5   6       30.97       32.69     10.85 o 
   4  -5   6      190.81      217.58     39.46 o 
   5  -5   6       87.23       97.33     18.82 o 
   6  -5   6      129.44      138.70     24.03 o 
   7  -5   6       32.93       30.36     19.03 o 
  -7  -4   6        7.35       10.76     17.34 o 
  -6  -4   6      172.37      184.04     32.90 o 
  -5  -4   6       24.40       13.56     11.58 o 
  -4  -4   6      175.29      173.71     27.90 o 
  -3  -4   6        7.00       14.69      6.33 o 
  -2  -4   6      561.28      487.06     52.95 o 
  -1  -4   6       71.73       81.15     10.28 o 
   0  -4   6     2338.94     2250.89     68.33 o 
   1  -4   6      119.84      105.93     11.37 o 
   2  -4   6       65.46       73.78     13.24 o 
   3  -4   6      670.97      662.80     64.64 o 
   4  -4   6        1.60        0.23      7.40 o 
   5  -4   6      203.93      193.99     25.49 o 
   6  -4   6       31.73       35.25     14.41 o 
   7  -4   6      191.52      209.56     38.02 o 
  -8  -3   6        0.01       -1.70     16.60 o 
  -7  -3   6      301.21      284.61     42.97 o 
  -6  -3   6       19.44       14.94     14.15 o 
  -5  -3   6       70.70       57.69     14.06 o 
  -4  -3   6       61.88       60.45     12.54 o 
  -3  -3   6      387.63      388.67     18.73 o 
  -2  -3   6      492.57      480.84     29.14 o 
  -1  -3   6      276.32      140.22     53.50 o 
   0  -3   6      678.67      707.18     22.31 o 
   1  -3   6      530.55      552.77     19.41 o 
   2  -3   6      316.84      327.06     15.35 o 
   3  -3   6        4.18        6.01      6.20 o 
   4  -3   6      360.15      188.81    113.08 o 
   5  -3   6       60.20       57.01     15.01 o 
   6  -3   6      194.07      204.36     27.38 o 
   7  -3   6        3.84        5.37     16.05 o 
  -8  -2   6       80.02      105.62     28.49 o 
  -7  -2   6        6.97       -0.94     11.14 o 
  -6  -2   6       93.90      101.35     18.81 o 
  -5  -2   6       28.36       29.68     10.99 o 
  -4  -2   6      679.46      646.75     44.84 o 
  -3  -2   6      590.99      543.24     20.55 o 
  -2  -2   6       81.32       90.78     10.23 o 
  -1  -2   6     1002.28     1061.82     26.90 o 
   0  -2   6      339.95      266.94     13.37 o 
   1  -2   6     5067.84     5581.04    179.41 o 
   2  -2   6       39.57       59.76      8.72 o 
   3  -2   6       84.67      101.70     15.32 o 
   4  -2   6       28.22       42.71     11.67 o 
   5  -2   6        6.97        6.40      8.95 o 
   6  -2   6       15.16       19.42     12.53 o 
   7  -2   6      162.26      130.75     43.91 o 
  -8  -1   6      110.13      101.02     22.55 o 
  -7  -1   6      219.57      244.22     30.46 o 
  -6  -1   6      169.10      164.11     25.47 o 
  -5  -1   6       77.49       60.31     13.57 o 
  -4  -1   6      313.28      291.05     21.94 o 
  -3  -1   6      627.61      631.52    136.89 o 
  -2  -1   6      182.54      219.04     12.95 o 
  -1  -1   6      882.01      816.24     21.87 o 
   0  -1   6     4047.67     4121.54    107.28 o 
   1  -1   6        4.73        2.41      3.25 o 
   2  -1   6      553.62      549.87     20.76 o 
   3  -1   6       43.76       63.57     10.03 o 
   4  -1   6      358.61      376.04     27.44 o 
   5  -1   6      179.08      182.27     30.69 o 
   6  -1   6       21.05        9.36     14.74 o 
   7  -1   6       52.00       35.66     32.10 o 
  -8   0   6       23.40       34.77     18.21 o 
  -7   0   6      667.44      652.88     40.32 o 
  -6   0   6      794.98      662.96     37.50 o 
  -5   0   6        1.78       14.04      7.58 o 
  -4   0   6      202.02      248.24     22.23 o 
  -3   0   6      399.93      390.24     19.02 o 
  -2   0   6       13.38       11.91      4.23 o 
  -1   0   6     3104.85     3344.00     38.84 o 
   0   0   6      220.54      278.03     18.38 o 
   1   0   6     1227.03     1215.99     35.47 o 
   2   0   6       47.32       70.43      9.68 o 
   3   0   6      368.89      401.70     25.41 o 
   4   0   6      420.74      472.13     29.52 o 
   5   0   6      260.17      270.41     36.18 o 
   6   0   6       67.06       82.19     24.06 o 
  -9   1   6      141.69      168.55     29.65 o 
  -8   1   6       58.53       44.39     16.12 o 
  -7   1   6        2.67       -3.52      9.36 o 
  -6   1   6      234.82      273.06     28.64 o 
  -5   1   6       24.76       29.91     10.40 o 
  -4   1   6        2.29        3.73      6.35 o 
  -3   1   6      340.83      392.02     17.35 o 
  -2   1   6     2224.09     2506.04     59.77 o 
  -1   1   6       12.63       13.97      6.30 o 
   0   1   6     1495.10     1374.28     72.03 o 
   1   1   6      830.45      818.82     32.81 o 
   2   1   6      732.44      775.12     33.86 o 
   3   1   6       67.22       69.67     14.28 o 
   4   1   6       77.37       58.60     16.55 o 
   5   1   6       77.38       83.34     17.96 o 
   6   1   6      102.68       75.77     34.04 o 
  -9   2   6       39.82       59.25     24.78 o 
  -8   2   6       34.81       51.00     17.29 o 
  -7   2   6      245.41      217.29     28.73 o 
  -6   2   6      357.91      365.61     32.26 o 
  -5   2   6      869.79      819.10     38.24 o 
  -4   2   6       40.73       57.94     12.02 o 
  -3   2   6      471.06      502.68     20.61 o 
  -2   2   6      169.55      194.36     13.29 o 
  -1   2   6       39.36       35.63      9.28 o 
   0   2   6      635.20      585.01     28.20 o 
   1   2   6     1146.52      670.77    376.02 o 
   2   2   6      683.92      664.76     32.99 o 
   3   2   6      244.55      262.73     26.15 o 
   4   2   6        5.10        7.65     11.49 o 
   5   2   6        4.87       16.27     15.33 o 
  -8   3   6      152.52      148.40     25.18 o 
  -7   3   6       20.07       28.62     13.13 o 
  -6   3   6      744.25      693.39     38.74 o 
  -5   3   6       16.48       28.16     10.52 o 
  -4   3   6      330.31      335.44     24.18 o 
  -3   3   6      231.04      248.51     16.95 o 
  -2   3   6      777.42      699.24     31.52 o 
  -1   3   6        0.99        3.81      6.10 o 
   0   3   6      547.82      556.71     28.96 o 
   1   3   6     1550.88     1510.43     48.82 o 
   2   3   6        0.86       -0.16      7.44 o 
   3   3   6      178.75      220.56     33.36 o 
   4   3   6        3.11       -0.61     14.27 o 
   5   3   6       63.41       97.64     26.81 o 
  -8   4   6        3.90        3.87     15.44 o 
  -7   4   6      200.77      218.12     29.53 o 
  -6   4   6       64.89       64.11     15.97 o 
  -5   4   6      386.48      376.64     30.04 o 
  -4   4   6       22.48       25.44      9.69 o 
  -3   4   6        1.62       -0.23      6.69 o 
  -2   4   6      233.00      272.26     25.08 o 
  -1   4   6     1238.50     1229.37     80.02 o 
   0   4   6      374.24      340.69     28.83 o 
   1   4   6       45.86       39.26     15.44 o 
   2   4   6      727.09      686.36     49.13 o 
   3   4   6        6.70       20.26     14.61 o 
   4   4   6      185.15      182.97     34.52 o 
   5   4   6       20.24       24.02     20.61 o 
  -8   5   6       80.74       93.37     28.27 o 
  -7   5   6       33.88       18.30     18.14 o 
  -6   5   6      100.27      102.86     20.67 o 
  -5   5   6      532.86      586.07     44.68 o 
  -4   5   6      178.57      182.97     29.38 o 
  -3   5   6      102.37      118.43     18.91 o 
  -2   5   6        4.95       11.04      8.15 o 
  -1   5   6      137.97      131.95     19.90 o 
   0   5   6      248.34      251.66     35.73 o 
   1   5   6       51.73       65.48     20.44 o 
   2   5   6        7.13        1.39     12.74 o 
   3   5   6      442.42      446.20     51.84 o 
   4   5   6        8.15        1.04     15.81 o 
  -7   6   6       21.23       31.54     28.14 o 
  -6   6   6      139.61      106.33     39.54 o 
  -5   6   6      191.84      194.80     33.44 o 
  -4   6   6      740.35      651.61     47.15 o 
  -3   6   6      329.85      165.80    113.09 o 
  -2   6   6      141.03      149.41     28.22 o 
  -1   6   6      109.02      106.13     24.00 o 
   0   6   6       98.45       95.66     24.79 o 
   1   6   6        2.43        8.28     12.77 o 
   2   6   6      202.40      169.99     34.73 o 
   3   6   6       16.38       12.12     17.26 o 
  -7   7   6        0.49      -10.11     29.03 o 
  -6   7   6       13.48       32.75     28.79 o 
  -5   7   6       73.71       93.50     24.81 o 
  -4   7   6       60.50       67.60     31.54 o 
  -3   7   6      351.93      371.80     43.91 o 
  -2   7   6       22.48       39.33     17.41 o 
  -1   7   6      109.87      122.35     28.27 o 
   0   7   6        0.77       15.77     14.37 o 
   1   7   6      188.29      228.70     41.05 o 
   2   7   6       78.74       74.79     27.16 o 
  -4   8   6       68.88      108.27     37.76 o 
  -3   8   6        0.99        5.98     15.43 o 
  -2   8   6       86.98       98.54     28.71 o 
  -1   8   6        1.44        0.27     15.56 o 
   0   8   6      127.26      118.94     31.66 o 
  -3   9   6       99.48      108.94     33.96 o 
  -2   9   6       15.45       14.76     19.87 o 
  -2 -10   7       29.64       41.33     24.36 o 
  -1 -10   7        7.90       28.26     20.50 o 
   0 -10   7        0.78       -7.20     15.81 o 
   1 -10   7       86.34       92.75     28.07 o 
   2 -10   7       21.65       27.24     18.41 o 
   3 -10   7      167.78      162.16     35.82 o 
   4 -10   7       29.30       33.84     21.49 o 
  -4  -9   7        7.84        2.02     21.35 o 
  -3  -9   7       42.99       60.68     18.82 o 
  -2  -9   7      154.39      186.85     35.87 o 
  -1  -9   7        0.31        2.46     12.87 o 
   0  -9   7       44.53       42.48     18.27 o 
   1  -9   7        1.18       10.49     13.83 o 
   2  -9   7      176.47      174.51     33.76 o 
   3  -9   7       24.45       24.55     17.41 o 
   4  -9   7      219.93      291.29     68.93 o 
   5  -9   7        7.84        3.48     14.40 o 
  -5  -8   7        4.47        5.18     21.83 o 
  -4  -8   7       17.40       32.23     18.55 o 
  -3  -8   7      165.76      203.46     28.14 o 
  -2  -8   7        7.31        1.32      8.95 o 
  -1  -8   7      309.36      300.37     40.31 o 
   0  -8   7      107.39      118.87     26.45 o 
   1  -8   7        1.35        4.04     11.32 o 
   2  -8   7       35.92       18.08     19.37 o 
   3  -8   7      351.84      367.77     35.44 o 
   4  -8   7        7.31        5.29     10.81 o 
   5  -8   7      206.70      228.77     32.12 o 
   6  -8   7       15.96       17.30     15.97 o 
  -5  -7   7        2.11        2.39     15.38 o 
  -4  -7   7      282.43      266.11     39.35 o 
  -3  -7   7       10.32       18.07      9.88 o 
  -2  -7   7      138.48      150.11     21.64 o 
  -1  -7   7       59.56       64.30     19.44 o 
   0  -7   7       88.62      105.59     23.57 o 
   1  -7   7       14.81       18.59     10.59 o 
   2  -7   7        1.89        0.99      7.03 o 
   3  -7   7       86.77       96.52     18.55 o 
   4  -7   7      388.69      387.38     36.09 o 
   5  -7   7       20.34       30.90     14.17 o 
   6  -7   7       78.30       76.91     20.84 o 
  -6  -6   7        6.12        4.21     14.31 o 
  -5  -6   7      444.52      480.91     51.25 o 
  -4  -6   7        0.08        0.13     10.53 o 
  -3  -6   7      444.47      415.37     29.95 o 
  -2  -6   7        0.26        2.68      7.47 o 
  -1  -6   7      102.09      108.05     16.99 o 
   0  -6   7      968.59      888.21     37.95 o 
   1  -6   7      205.59      202.54     22.51 o 
   2  -6   7      148.01      181.61     22.42 o 
   3  -6   7        1.07        4.34      8.19 o 
   4  -6   7       34.31       42.11     13.67 o 
   5  -6   7      112.17      110.12     21.78 o 
   6  -6   7       64.97       49.16     16.22 o 
   7  -6   7        1.53        2.83     29.27 o 
  -7  -5   7       35.42       52.39     22.49 o 
  -6  -5   7      119.06      125.40     30.34 o 
  -5  -5   7        1.04        8.24     11.46 o 
  -4  -5   7      145.72      148.92     27.24 o 
  -3  -5   7       13.95       24.96      9.67 o 
  -2  -5   7     1286.08     1303.32     37.16 o 
  -1  -5   7      489.58      457.22     21.71 o 
   0  -5   7      834.29      812.35     27.92 o 
   1  -5   7      401.48      342.74     24.46 o 
   2  -5   7      207.93      220.45     30.80 o 
   3  -5   7      262.70      242.50     25.98 o 
   4  -5   7       18.93       12.11      9.80 o 
   5  -5   7      505.29      476.56     36.27 o 
   6  -5   7        0.97       -4.25     11.17 o 
   7  -5   7       42.50       54.00     22.30 o 
  -7  -4   7       73.66       82.44     25.52 o 
  -6  -4   7       13.23       14.63     13.22 o 
  -5  -4   7       65.98       94.02     23.22 o 
  -4  -4   7      313.08      338.92     49.85 o 
  -3  -4   7      802.33      782.53     32.41 o 
  -2  -4   7      218.37      215.30     20.26 o 
  -1  -4   7      592.60      549.85     27.47 o 
   0  -4   7      129.18      100.36     40.18 o 
   1  -4   7      384.51      353.97     22.54 o 
   2  -4   7      770.52      782.00     34.60 o 
   3  -4   7       63.56       26.86     26.39 o 
   4  -4   7      887.70      714.75    151.10 o 
   5  -4   7       23.93       26.24     12.53 o 
   6  -4   7      172.15      197.59     28.84 o 
  -8  -3   7       65.74      114.24     31.10 o 
  -7  -3   7        6.28       26.72     16.56 o 
  -6  -3   7      143.70      168.85     31.25 o 
  -5  -3   7        3.66        2.89      8.01 o 
  -4  -3   7      240.02      245.65     24.11 o 
  -3  -3   7      796.42      783.95     27.34 o 
  -2  -3   7       85.79       41.16     17.90 o 
  -1  -3   7      415.36      343.17     18.77 o 
   0  -3   7       27.83       34.48      7.07 o 
   1  -3   7       80.72       92.63     10.69 o 
   2  -3   7       41.65       41.20      9.97 o 
   3  -3   7      356.33      326.64     42.47 o 
   4  -3   7       22.51       31.03     12.01 o 
   5  -3   7      334.31      341.38     32.76 o 
   6  -3   7        0.18       17.81     15.32 o 
  -8  -2   7       75.46       94.00     27.96 o 
  -7  -2   7       55.80       63.42     21.46 o 
  -6  -2   7        4.24       11.36      9.86 o 
  -5  -2   7      206.04      213.95     24.80 o 
  -4  -2   7      548.35      545.58     29.68 o 
  -3  -2   7        0.76        6.32      4.55 o 
  -2  -2   7     1454.97     1381.09     33.35 o 
  -1  -2   7        1.83        0.85      3.94 o 
   0  -2   7      730.11      761.21     23.49 o 
   1  -2   7      117.03      109.57     11.31 o 
   2  -2   7      117.22      128.22     13.04 o 
   3  -2   7      101.46      116.54     17.10 o 
   4  -2   7      219.24      207.18     31.37 o 
   5  -2   7       17.11       23.71     32.91 o 
   6  -2   7      144.10      186.13     33.30 o 
  -8  -1   7       29.21       42.13     17.51 o 
  -7  -1   7      189.78      201.00     28.08 o 
  -6  -1   7      256.01      262.53     29.05 o 
  -5  -1   7      482.57      504.34     30.87 o 
  -4  -1   7      184.59      145.27     22.48 o 
  -3  -1   7      501.22      442.44     19.14 o 
  -2  -1   7        2.01        1.01      3.87 o 
  -1  -1   7     3520.63     3627.43     54.09 o 
   0  -1   7      601.89      636.24     25.88 o 
   1  -1   7      871.18      880.38     36.66 o 
   2  -1   7       64.73       47.77     11.33 o 
   3  -1   7        1.93        8.26      7.22 o 
   4  -1   7      139.64      133.45     25.61 o 
   5  -1   7      171.06      198.49     33.76 o 
   6  -1   7      212.87      219.08     36.94 o 
  -8   0   7      126.34       96.53     21.71 o 
  -7   0   7       32.50        5.54     14.96 o 
  -6   0   7      138.41      163.75     23.63 o 
  -5   0   7       69.64       74.10     15.08 o 
  -4   0   7      146.96      166.53     31.98 o 
  -3   0   7      691.96      682.70     23.30 o 
  -2   0   7     2296.61     2243.96     42.85 o 
  -1   0   7      344.13      292.08     20.33 o 
   0   0   7     1065.61     1091.23     37.41 o 
   1   0   7      556.71      546.09     27.73 o 
   2   0   7      541.04      493.79     28.01 o 
   3   0   7       66.60       78.75     15.05 o 
   4   0   7       25.42       40.25     12.82 o 
   5   0   7      241.17      226.84     35.69 o 
   6   0   7       33.01       23.08     17.24 o 
  -8   1   7       51.07       45.57     17.61 o 
  -7   1   7      630.31      638.10     40.93 o 
  -6   1   7       19.42       19.42     12.60 o 
  -5   1   7       10.72        9.72      8.13 o 
  -4   1   7      261.55      293.76     23.58 o 
  -3   1   7      457.20      418.65     19.02 o 
  -2   1   7       40.69       73.20     12.52 o 
  -1   1   7     1314.50     1250.54     40.78 o 
   0   1   7       70.22       69.60     12.85 o 
   1   1   7      635.14      650.41     31.61 o 
   2   1   7      608.02      560.41     38.60 o 
   3   1   7      136.09      151.80     21.31 o 
   4   1   7       91.84      108.49     19.38 o 
   5   1   7       63.37       73.91     33.23 o 
   6   1   7       93.93       84.50     36.15 o 
  -8   2   7       99.28      138.46     25.28 o 
  -7   2   7        2.09       -2.55     10.19 o 
  -6   2   7      723.74      669.06     38.63 o 
  -5   2   7       10.58       14.55      9.25 o 
  -4   2   7      228.80      253.62     23.68 o 
  -3   2   7      609.23      605.99     29.32 o 
  -2   2   7      640.21      615.94     30.01 o 
  -1   2   7       72.08       62.05     13.66 o 
   0   2   7      215.72      208.55     21.86 o 
   1   2   7      698.32      677.59     43.20 o 
   2   2   7       61.06       35.56     24.44 o 
   3   2   7      121.87      151.16     22.28 o 
   4   2   7       42.09       48.81     18.41 o 
   5   2   7       16.12       11.67     15.77 o 
  -8   3   7       25.84       13.23     14.19 o 
  -7   3   7      146.19      147.22     24.83 o 
  -6   3   7      118.27      114.57     20.15 o 
  -5   3   7     1628.10     1602.90     57.21 o 
  -4   3   7      170.67      155.00     42.78 o 
  -3   3   7       58.32       63.45     13.31 o 
  -2   3   7      191.99      223.89     23.15 o 
  -1   3   7      731.70      685.75     37.82 o 
   0   3   7     1647.81      847.63    539.16 o 
   1   3   7      263.40      297.33     27.57 o 
   2   3   7      344.85      330.49     39.42 o 
   3   3   7       25.08       31.81     15.01 o 
   4   3   7        3.52        7.91     14.67 o 
   5   3   7       48.95       52.43     23.35 o 
  -8   4   7      129.06      101.50     29.40 o 
  -7   4   7       29.66       54.33     17.09 o 
  -6   4   7       85.11       78.51     22.29 o 
  -5   4   7      325.21      303.85     39.11 o 
  -4   4   7       46.54       55.65     18.08 o 
  -3   4   7        5.68        6.82      8.41 o 
  -2   4   7       66.98       62.65     14.32 o 
  -1   4   7      266.78      148.96     95.98 o 
   0   4   7      103.05      113.05     18.82 o 
   1   4   7      295.26      271.97     37.45 o 
   2   4   7        0.21        3.59     12.00 o 
   3   4   7      337.71      354.99     46.06 o 
   4   4   7       13.13       20.38     18.04 o 
  -7   5   7       70.55       95.69     27.08 o 
  -6   5   7      176.75      171.83     32.03 o 
  -5   5   7       40.48       51.78     18.97 o 
  -4   5   7      484.00      528.14     42.95 o 
  -3   5   7       47.71       54.39     14.63 o 
  -2   5   7      282.71      164.54    111.69 o 
  -1   5   7       15.78       11.03     11.74 o 
   0   5   7       61.03       41.42     17.39 o 
   1   5   7       18.77       14.47     14.37 o 
   2   5   7      393.65      383.65     48.22 o 
   3   5   7        0.18      -10.59     13.54 o 
   4   5   7       20.14       21.46     21.18 o 
  -7   6   7       67.47       97.03     42.29 o 
  -6   6   7        1.51        9.93     15.88 o 
  -5   6   7      230.27      256.76     39.49 o 
  -4   6   7      155.86      159.53     30.77 o 
  -3   6   7      254.36      118.64     81.06 o 
  -2   6   7        1.18       13.74     12.20 o 
  -1   6   7      272.08      253.83     38.21 o 
   0   6   7        3.91       15.90     14.85 o 
   1   6   7      136.93      136.64     30.22 o 
   2   6   7      119.84      129.16     32.34 o 
  -6   7   7      118.65       85.23     41.32 o 
  -5   7   7        3.85       14.24     17.96 o 
  -4   7   7      163.86      162.86     47.39 o 
  -3   7   7       19.43        1.02     14.20 o 
  -2   7   7       23.77       41.21     18.75 o 
  -1   7   7       17.37       19.19     18.12 o 
   0   7   7      229.17      227.65     40.72 o 
   1   7   7       12.78       -5.36     15.99 o 
  -4   8   7       17.42       32.99     28.87 o 
  -3   8   7       92.98       53.57     23.62 o 
  -2   8   7        1.08        7.58     15.69 o 
  -1   8   7       72.80       60.37     24.75 o 
  -2 -10   8       78.33       99.69     31.55 o 
  -1 -10   8        1.95       -9.16     17.78 o 
   0 -10   8       72.25       86.34     28.46 o 
   1 -10   8       12.02       20.25     18.89 o 
   2 -10   8       61.48      111.93     28.99 o 
   3 -10   8        0.14        2.99     14.97 o 
  -3  -9   8       10.22       16.42     28.06 o 
  -2  -9   8        2.37       18.90     18.37 o 
  -1  -9   8      414.31      441.37     51.55 o 
   0  -9   8        2.48       -6.73     11.44 o 
   1  -9   8      144.52      174.24     34.39 o 
   2  -9   8        3.92       20.75     14.75 o 
   3  -9   8      193.76      262.70     42.70 o 
   4  -9   8       94.33      115.21     22.88 o 
   5  -9   8       29.08       55.27     19.59 o 
  -4  -8   8       88.46      103.39     27.28 o 
  -3  -8   8       29.00       34.17     18.25 o 
  -2  -8   8       61.35       73.58     22.24 o 
  -1  -8   8       15.92       24.72     15.72 o 
   0  -8   8      198.02      244.40     37.25 o 
   1  -8   8        5.52        0.87     12.12 o 
   2  -8   8      289.19      280.17     40.09 o 
   3  -8   8       81.25       99.91     20.35 o 
   4  -8   8      282.81      325.17     36.20 o 
   5  -8   8       24.03       29.46     15.37 o 
  -5  -7   8      215.56      205.55     37.19 o 
  -4  -7   8        1.30        1.64     13.46 o 
  -3  -7   8      200.95      128.29     99.78 o 
  -2  -7   8       10.67       20.02     11.50 o 
  -1  -7   8        3.97        5.91     12.06 o 
   0  -7   8       43.86       56.24     18.54 o 
   1  -7   8       54.75       65.71     15.64 o 
   2  -7   8       79.63       53.43     14.42 o 
   3  -7   8      290.30      285.59     31.26 o 
   4  -7   8        0.90       10.61     11.21 o 
   5  -7   8       67.56       72.38     18.92 o 
   6  -7   8       53.09       77.90     20.54 o 
  -6  -6   8      135.20      168.71     35.94 o 
  -5  -6   8        7.58       13.68     15.22 o 
  -4  -6   8      231.34      208.37     34.19 o 
  -3  -6   8      103.43       94.20     18.26 o 
  -2  -6   8       68.15       82.31     16.18 o 
  -1  -6   8      150.56      151.35     16.79 o 
   0  -6   8      261.39      218.07     23.74 o 
   1  -6   8      136.96      147.90     20.72 o 
   2  -6   8       24.15       16.71      9.87 o 
   3  -6   8      233.32      234.30     27.58 o 
   4  -6   8       31.98       31.22     13.87 o 
   5  -6   8      106.60      108.46     21.87 o 
   6  -6   8       12.62       17.08     13.15 o 
  -7  -5   8       74.26       84.61     26.55 o 
  -6  -5   8        3.30        4.89     13.15 o 
  -5  -5   8      189.22      234.94     37.17 o 
  -4  -5   8      243.57      238.01     34.46 o 
  -3  -5   8      617.88      622.92     33.35 o 
  -2  -5   8      136.34      157.55     16.92 o 
  -1  -5   8       21.78       29.32      8.60 o 
   0  -5   8      834.90      782.95     64.45 o 
   1  -5   8       66.76       43.26     11.39 o 
   2  -5   8      198.61       83.03     63.91 o 
   3  -5   8       16.78        7.35      8.48 o 
   4  -5   8      640.89      589.10     36.85 o 
   5  -5   8        1.77       -8.16      9.42 o 
   6  -5   8        9.91       21.20     18.36 o 
  -7  -4   8        0.48      -10.71     15.25 o 
  -6  -4   8      198.87      194.15     34.14 o 
  -5  -4   8        1.15        3.64     10.17 o 
  -4  -4   8      469.42      527.48     39.48 o 
  -3  -4   8     1161.72     1210.90     46.13 o 
  -2  -4   8      437.43      344.34     78.25 o 
  -1  -4   8      359.79      294.76     18.74 o 
   0  -4   8       20.35       19.06      6.56 o 
   1  -4   8      346.30      349.54     25.40 o 
   2  -4   8      129.66      139.47     19.03 o 
   3  -4   8      396.34      414.25     30.93 o 
   4  -4   8      150.90      139.80     21.74 o 
   5  -4   8      328.45      275.07     40.65 o 
   6  -4   8        0.35       -1.83     14.82 o 
  -8  -3   8       29.07       45.04     33.32 o 
  -7  -3   8       38.57       55.83     21.72 o 
  -6  -3   8        1.08       12.77     13.04 o 
  -5  -3   8      114.17      132.90     20.24 o 
  -4  -3   8      292.05      315.84     27.59 o 
  -3  -3   8      373.75      355.27     19.72 o 
  -2  -3   8     1063.18     1057.92     32.26 o 
  -1  -3   8      373.18      386.36     19.27 o 
   0  -3   8       27.82       23.93      7.10 o 
   1  -3   8       38.22       34.71      8.17 o 
   2  -3   8      603.78      623.71     31.08 o 
   3  -3   8       52.11       38.18     15.68 o 
   4  -3   8      577.03      587.04     57.01 o 
   5  -3   8       69.67       69.02     22.21 o 
   6  -3   8      149.65      167.52     34.51 o 
  -8  -2   8       37.34       26.31     20.29 o 
  -7  -2   8       19.30       24.22     13.25 o 
  -6  -2   8       51.22       57.51     15.83 o 
  -5  -2   8      197.42      214.56     25.49 o 
  -4  -2   8      115.32      107.25     17.12 o 
  -3  -2   8     1385.58     1398.10     52.15 o 
  -2  -2   8       32.80       46.48      8.99 o 
  -1  -2   8      328.40      300.71     16.27 o 
   0  -2   8       39.63       56.38      8.66 o 
   1  -2   8      242.27      230.22     20.50 o 
   2  -2   8       13.15       15.94      8.52 o 
   3  -2   8      517.60      518.13     40.20 o 
   4  -2   8       40.91       46.62     17.33 o 
   5  -2   8      299.90      335.44     43.88 o 
   6  -2   8      151.66      149.60     32.19 o 
  -8  -1   8       10.20       20.44     15.50 o 
  -7  -1   8        1.77       12.26     12.04 o 
  -6  -1   8      225.96      255.19     29.88 o 
  -5  -1   8      137.58      125.28     19.55 o 
  -4  -1   8      377.81      373.61     26.16 o 
  -3  -1   8       18.41       25.30      6.90 o 
  -2  -1   8     1700.54     1699.97     65.94 o 
  -1  -1   8      547.92      576.33     28.27 o 
   0  -1   8      793.97      770.87     32.97 o 
   1  -1   8      251.31      256.12     22.80 o 
   2  -1   8       13.88       17.69      9.05 o 
   3  -1   8      106.82       73.71     19.70 o 
   4  -1   8       95.98       93.35     23.13 o 
   5  -1   8      250.01      261.57     39.41 o 
   6  -1   8       51.73      102.80     28.09 o 
  -8   0   8       21.50        7.92     13.84 o 
  -7   0   8      362.80      384.24     37.25 o 
  -6   0   8       20.57       15.05     10.50 o 
  -5   0   8        6.29        6.63      7.85 o 
  -4   0   8       13.15       14.62      7.75 o 
  -3   0   8     1124.13     1183.58     32.41 o 
  -2   0   8      472.36      437.61     40.44 o 
  -1   0   8     2398.23     2326.69     77.22 o 
   0   0   8       60.80       62.01     13.02 o 
   1   0   8        9.85       21.70      9.04 o 
   2   0   8       50.45       48.34     12.58 o 
   3   0   8        2.21        8.26     10.18 o 
   4   0   8      372.83      397.51     44.11 o 
   5   0   8       55.34       65.20     21.24 o 
   6   0   8      110.79      110.78     40.11 o 
  -8   1   8      191.67      175.17     28.48 o 
  -7   1   8       16.10       17.98     12.51 o 
  -6   1   8      295.15      303.69     31.56 o 
  -5   1   8       72.26       99.17     18.20 o 
  -4   1   8      724.28      709.61     45.58 o 
  -3   1   8      431.87      458.76     26.30 o 
  -2   1   8      608.77      599.96     30.29 o 
  -1   1   8      298.58      304.63     25.18 o 
   0   1   8       33.90       23.80      8.84 o 
   1   1   8      821.62      778.38     39.78 o 
   2   1   8        7.57       12.25      8.91 o 
   3   1   8      313.18      318.79     30.93 o 
   4   1   8       53.42       45.58     15.45 o 
  -8   2   8        0.47       -0.24     12.19 o 
  -7   2   8      173.29      185.06     27.56 o 
  -6   2   8       17.90       24.04     12.01 o 
  -5   2   8      679.50      645.60     86.72 o 
  -4   2   8        3.37        0.10      8.91 o 
  -3   2   8      270.56      244.55     28.58 o 
  -2   2   8      931.76      929.53     42.13 o 
  -1   2   8      372.41      390.34     26.15 o 
   0   2   8     1458.67     1408.26     49.88 o 
   1   2   8      259.21      237.15     25.57 o 
   2   2   8      298.17      295.33     29.15 o 
   3   2   8        2.92       -0.32      9.14 o 
   4   2   8       15.77       21.93     15.48 o 
   5   2   8       34.55       40.19     31.86 o 
  -8   3   8       22.78       23.22     18.96 o 
  -7   3   8       22.19       16.40     14.56 o 
  -6   3   8      243.56      229.59     36.10 o 
  -5   3   8       28.71       42.40     17.87 o 
  -4   3   8       60.08      108.72     24.53 o 
  -3   3   8      189.86      186.04     22.19 o 
  -2   3   8      130.09      125.24     19.28 o 
  -1   3   8      247.34      228.74     25.08 o 
   0   3   8      396.51      343.99     29.98 o 
   1   3   8      366.59      344.37     57.83 o 
   2   3   8        0.30        3.01     11.74 o 
   3   3   8      149.74      155.29     31.89 o 
   4   3   8       24.43       41.23     20.14 o 
  -8   4   8       41.03       43.91     33.88 o 
  -7   4   8       88.09      103.19     28.00 o 
  -6   4   8      191.07      186.69     34.64 o 
  -5   4   8      299.89      320.23     42.32 o 
  -4   4   8       55.87       56.42     24.99 o 
  -3   4   8        3.59        0.65      7.88 o 
  -2   4   8      478.61      470.27     32.65 o 
  -1   4   8       35.93       33.82     12.48 o 
   0   4   8      122.15      132.23     20.77 o 
   1   4   8        5.10       10.85     12.50 o 
   2   4   8       68.41       54.96     20.07 o 
   3   4   8        5.83       14.29     16.44 o 
   4   4   8       99.32      106.68     30.22 o 
  -7   5   8       27.60       18.48     20.07 o 
  -6   5   8        2.02        9.11     16.06 o 
  -5   5   8      160.46      193.80     35.31 o 
  -4   5   8      295.75      313.28     41.60 o 
  -3   5   8      269.68      283.06     30.82 o 
  -2   5   8       91.73       62.57     25.92 o 
  -1   5   8      427.67      450.40     47.47 o 
   0   5   8      128.71      141.24     29.84 o 
   1   5   8      132.16      144.72     31.03 o 
   2   5   8       37.71       49.06     22.13 o 
   3   5   8       60.64       58.72     25.29 o 
  -6   6   8       27.67       28.35     21.58 o 
  -5   6   8        7.78       35.84     19.68 o 
  -4   6   8      247.25      243.58     38.77 o 
  -3   6   8       16.68       10.71     14.15 o 
  -2   6   8      227.15      278.82     41.34 o 
  -1   6   8       12.07        8.20     14.09 o 
   0   6   8      192.18      214.86     62.59 o 
   1   6   8       46.77       56.90     21.66 o 
   2   6   8       30.77       22.59     18.97 o 
  -5   7   8      182.15      225.69     58.63 o 
  -4   7   8        1.06       24.34     25.96 o 
  -3   7   8       94.31       96.15     27.80 o 
  -2   7   8        0.88        0.11     14.34 o 
  -1   7   8       42.58       26.27     18.77 o 
   0   7   8      101.21      102.54     28.13 o 
  -1 -10   9      104.50      111.53     33.44 o 
   0 -10   9        7.97        3.37     20.21 o 
   1 -10   9       83.20      108.16     31.55 o 
   2 -10   9        3.00        8.70     20.82 o 
   3 -10   9       28.11       50.62     36.06 o 
  -3  -9   9        2.10        8.81     29.27 o 
  -2  -9   9      137.23      163.78     34.91 o 
  -1  -9   9        2.92        5.71     16.61 o 
   0  -9   9      114.79      142.01     31.76 o 
   1  -9   9        6.70       -4.00     28.46 o 
   2  -9   9       82.87       99.91     29.04 o 
   3  -9   9      151.43      174.58     35.18 o 
   4  -9   9       77.66       76.63     20.53 o 
  -4  -8   9        8.67       13.81     17.68 o 
  -3  -8   9       17.35       50.05     30.73 o 
  -2  -8   9       48.31       43.36     25.11 o 
  -1  -8   9      173.65      220.95     35.95 o 
   0  -8   9       10.57        7.99     15.04 o 
   1  -8   9      303.25      374.97     50.70 o 
   2  -8   9      128.44      173.84     26.51 o 
   3  -8   9       42.90       25.97     13.71 o 
   4  -8   9       55.57       54.77     17.93 o 
   5  -8   9       22.73       22.08     14.83 o 
  -5  -7   9       51.49       54.50     23.32 o 
  -4  -7   9      269.61      257.37     52.03 o 
  -3  -7   9       11.21       -3.25     11.77 o 
  -2  -7   9       37.95       52.29     19.18 o 
  -1  -7   9       22.39       17.49     13.86 o 
   0  -7   9      417.54      509.93    109.89 o 
   1  -7   9      223.51      249.90     28.60 o 
   2  -7   9      107.78      115.09     20.68 o 
   3  -7   9      148.60      146.87     24.38 o 
   4  -7   9        2.56        7.24     10.99 o 
   5  -7   9       45.79       62.83     18.35 o 
  -6  -6   9       10.73       29.20     17.10 o 
  -5  -6   9      149.61      197.44     53.49 o 
  -4  -6   9      185.64      167.66     30.69 o 
  -3  -6   9      136.63      143.39     26.54 o 
  -2  -6   9      227.94      228.00     25.69 o 
  -1  -6   9        7.46       -1.64      8.18 o 
   0  -6   9      234.60      241.80     25.96 o 
   1  -6   9      305.67      314.11     29.42 o 
   2  -6   9      593.59      594.68     48.19 o 
   3  -6   9      106.63      112.48     21.14 o 
   4  -6   9      170.95      212.69     28.54 o 
   5  -6   9       11.92       23.89     16.04 o 
   6  -6   9       35.49       33.80     25.71 o 
  -6  -5   9      237.53      239.09     39.93 o 
  -5  -5   9       36.54       52.67     20.43 o 
  -4  -5   9        0.92       11.38     11.34 o 
  -3  -5   9      420.87      389.28     38.78 o 
  -2  -5   9       64.95       91.38     13.95 o 
  -1  -5   9       86.45       96.25     13.51 o 
   0  -5   9        0.21        5.66      7.48 o 
   1  -5   9       34.25       37.01     11.49 o 
   2  -5   9       24.69       22.78     10.38 o 
   3  -5   9      605.89      568.83     69.95 o 
   4  -5   9        6.25       -4.10     11.21 o 
   5  -5   9      159.06      175.71     33.86 o 
   6  -5   9        1.56        1.59     15.54 o 
  -7  -4   9       60.29       64.19     24.14 o 
  -6  -4   9       49.97       60.37     21.00 o 
  -5  -4   9      168.53      165.87     30.88 o 
  -4  -4   9      324.09      312.06     29.15 o 
  -3  -4   9       27.48       28.40     10.66 o 
  -2  -4   9     1058.31      657.08    231.88 o 
  -1  -4   9       21.56       18.40      7.08 o 
   0  -4   9      122.03      138.05     15.10 o 
   1  -4   9       62.47       64.20     14.26 o 
   2  -4   9      241.76      254.93     34.41 o 
   3  -4   9      220.50      212.65     33.94 o 
   4  -4   9      220.90      212.81     35.68 o 
   5  -4   9        9.20        9.45     14.01 o 
   6  -4   9        5.69        3.69     17.95 o 
  -7  -3   9       59.82       55.52     22.55 o 
  -6  -3   9       53.15       72.71     22.10 o 
  -5  -3   9      427.63      432.73     32.38 o 
  -4  -3   9      141.62      139.60     20.56 o 
  -3  -3   9     1054.03      986.34     40.27 o 
  -2  -3   9       98.93      131.05     15.10 o 
  -1  -3   9      169.46      184.42     16.53 o 
   0  -3   9      119.99      118.00     16.23 o 
   1  -3   9      776.47      803.76     47.57 o 
   2  -3   9       72.47       74.02     19.52 o 
   3  -3   9      114.75       98.57     23.39 o 
   4  -3   9      382.64      379.91     45.67 o 
   5  -3   9      172.52      179.47     35.10 o 
   6  -3   9       56.37       60.12     25.55 o 
  -8  -2   9        1.61       15.77     25.63 o 
  -7  -2   9        1.67       -4.04     11.47 o 
  -6  -2   9      133.33      132.84     22.28 o 
  -5  -2   9      123.45      137.86     21.38 o 
  -4  -2   9      776.47      751.46     38.52 o 
  -3  -2   9      203.20      222.23     22.21 o 
  -2  -2   9      702.41      683.41     32.24 o 
  -1  -2   9        4.47       -1.19      5.65 o 
   0  -2   9      168.81      196.42     21.30 o 
   1  -2   9      862.65      906.51     38.30 o 
   2  -2   9     1238.31     1207.00     62.18 o 
   3  -2   9        7.18        8.03     11.00 o 
   4  -2   9      132.78      131.33     29.14 o 
   5  -2   9      356.13      343.82     46.60 o 
   6  -2   9       10.84       11.60     18.98 o 
  -8  -1   9       24.53       44.51     18.69 o 
  -7  -1   9       60.47       72.30     18.88 o 
  -6  -1   9        0.06        0.08      9.23 o 
  -5  -1   9       11.72       29.47     11.17 o 
  -4  -1   9       89.02       90.50     16.21 o 
  -3  -1   9      256.96      244.01     30.68 o 
  -2  -1   9       24.66       24.50      8.42 o 
  -1  -1   9     1796.49     1732.68     51.97 o 
   0  -1   9        0.85        5.09      6.82 o 
   1  -1   9       84.10       93.89     16.41 o 
   2  -1   9      154.65      189.49     23.26 o 
   3  -1   9      358.14      330.75     40.70 o 
   4  -1   9      152.62      180.90     32.80 o 
   5  -1   9       38.26       74.54     23.66 o 
   6  -1   9      203.86      196.66     39.90 o 
  -8   0   9      192.80      219.48     32.66 o 
  -7   0   9        8.75        3.95     11.71 o 
  -6   0   9      353.16      129.79    103.03 o 
  -5   0   9      141.34      106.96     24.58 o 
  -4   0   9       29.84       31.63     13.50 o 
  -3   0   9      529.63      473.88     27.42 o 
  -2   0   9      621.42      601.88     31.20 o 
  -1   0   9      140.49      147.76     28.75 o 
   0   0   9        6.12       13.68      7.93 o 
   1   0   9       45.10       38.81     12.24 o 
   2   0   9        3.37       15.06     11.58 o 
   3   0   9      254.92      258.73     37.22 o 
   4   0   9       49.65       65.84     21.55 o 
   5   0   9      138.66      171.17     33.38 o 
  -8   1   9       16.32       18.81     17.82 o 
  -7   1   9      189.85      155.85     31.49 o 
  -6   1   9        0.23        3.09     11.96 o 
  -5   1   9      515.07      484.97     44.74 o 
  -4   1   9      305.85      365.25     40.05 o 
  -3   1   9      275.40      279.99     25.50 o 
  -2   1   9     1374.95     1330.81     47.73 o 
  -1   1   9      169.65      188.13     26.33 o 
   0   1   9      151.59      159.79     21.71 o 
   1   1   9       33.36       23.89     10.69 o 
   2   1   9      385.86      433.28     34.73 o 
   3   1   9       63.96       71.69     17.06 o 
   4   1   9       90.29       91.92     25.74 o 
   5   1   9       11.59       29.60     24.34 o 
  -8   2   9       27.13       22.92     19.32 o 
  -7   2   9        2.92        3.03     18.96 o 
  -6   2   9       86.66       91.41     24.13 o 
  -5   2   9      107.41       90.25     23.37 o 
  -4   2   9      454.35      442.02     41.45 o 
  -3   2   9      158.46      170.52     22.24 o 
  -2   2   9       25.54       41.66     12.35 o 
  -1   2   9      904.53      910.82     41.84 o 
   0   2   9      144.87      167.06     22.88 o 
   1   2   9      789.09      771.71     40.80 o 
   2   2   9        0.03       -5.08      8.76 o 
   3   2   9      154.42      156.28     31.29 o 
   4   2   9       19.53       18.53     19.33 o 
  -8   3   9       24.98       11.89     27.74 o 
  -7   3   9       71.23       80.93     24.81 o 
  -6   3   9       55.63       65.12     22.33 o 
  -5   3   9      153.09      199.19     34.71 o 
  -4   3   9      380.75      341.06     41.64 o 
  -3   3   9        1.50       11.25      9.14 o 
  -2   3   9      361.37      324.66     30.77 o 
  -1   3   9        3.26        3.08      8.64 o 
   0   3   9      355.12      321.96     31.53 o 
   1   3   9       95.84       50.27     20.38 o 
   2   3   9       34.97       54.29     19.87 o 
   3   3   9       15.36       19.56     17.78 o 
   4   3   9      126.41      132.55     32.48 o 
  -7   4   9       26.33       40.08     36.35 o 
  -6   4   9       67.53       64.66     24.10 o 
  -5   4   9       72.95       65.16     22.65 o 
  -4   4   9       98.11      110.75     26.75 o 
  -3   4   9      521.29      503.55     35.25 o 
  -2   4   9        0.01       -1.48      9.30 o 
  -1   4   9      334.36      372.07     34.72 o 
   0   4   9      164.40      175.69     49.33 o 
   1   4   9       16.41       13.30     14.71 o 
   2   4   9        9.22       27.97     17.83 o 
   3   4   9      116.89      101.51     29.31 o 
  -7   5   9       30.12       41.84     25.79 o 
  -6   5   9        1.06        2.63     17.47 o 
  -5   5   9       11.37        8.46     15.84 o 
  -4   5   9       48.07       82.89     24.31 o 
  -3   5   9       12.58       14.95     11.59 o 
  -2   5   9      589.83      611.64     40.58 o 
  -1   5   9       63.34       51.73     20.72 o 
   0   5   9       80.19       79.64     24.10 o 
   1   5   9       22.41       25.17     16.89 o 
   2   5   9       75.04      102.75     29.58 o 
  -6   6   9        5.85       16.42     22.33 o 
  -5   6   9      123.66      166.19     36.48 o 
  -4   6   9        4.27        6.70     18.21 o 
  -3   6   9       84.45       89.71     25.86 o 
  -2   6   9      113.00      136.25     31.45 o 
  -1   6   9      126.17      113.53     28.77 o 
   0   6   9       55.71       67.29     23.52 o 
   1   6   9       27.37       34.29     27.41 o 
  -4   7   9      107.40      159.22     54.50 o 
  -3   7   9        3.25       -3.07     26.20 o 
  -2   7   9       16.11        2.40     17.25 o 
  -1   7   9      194.76      193.26     54.91 o 
   0 -10  10      195.58      215.13     42.62 o 
   1 -10  10        0.39      -14.78     17.00 o 
  -3  -9  10        6.36       26.12     32.43 o 
  -2  -9  10       21.10       35.03     22.14 o 
  -1  -9  10       66.21       65.97     25.49 o 
   0  -9  10       17.71       15.71     17.26 o 
   1  -9  10       74.61       74.86     26.59 o 
   2  -9  10        1.34       -3.08     16.24 o 
   3  -9  10        2.53       -0.76     15.25 o 
  -4  -8  10      140.70      168.07     34.63 o 
  -3  -8  10       29.92       68.98     36.95 o 
  -2  -8  10       38.37       29.04     17.39 o 
  -1  -8  10       30.87       38.43     19.48 o 
   0  -8  10       26.95       31.78     17.41 o 
   1  -8  10      339.81      349.71     59.80 o 
   2  -8  10       25.10       34.45     15.08 o 
   3  -8  10       78.90       89.94     21.19 o 
   4  -8  10        6.40       13.16     13.43 o 
  -5  -7  10       93.56      115.45     29.64 o 
  -4  -7  10       42.22       71.34     23.12 o 
  -3  -7  10       64.97       77.91     22.42 o 
  -2  -7  10       56.08       54.39     20.20 o 
  -1  -7  10      244.22      253.82     36.74 o 
   0  -7  10      336.42      361.19     42.36 o 
   1  -7  10       92.32       93.54     19.12 o 
   2  -7  10      333.64      332.53     34.28 o 
   3  -7  10        4.12        5.12     10.91 o 
   4  -7  10       54.47       50.80     20.28 o 
   5  -7  10       27.99       13.76     17.41 o 
  -6  -6  10       93.80      103.00     29.30 o 
  -5  -6  10       38.23       53.89     21.79 o 
  -4  -6  10       98.90      130.25     38.53 o 
  -3  -6  10       23.56       32.98     15.79 o 
  -2  -6  10       53.09       54.00     14.33 o 
  -1  -6  10      108.54       96.15     18.25 o 
   0  -6  10      286.37      151.78     78.20 o 
   1  -6  10      219.92      150.36     29.90 o 
   2  -6  10        2.66       14.36     14.60 o 
   3  -6  10      446.18      419.69     48.26 o 
   4  -6  10       41.13       46.54     19.63 o 
   5  -6  10      161.50      125.97     30.87 o 
  -6  -5  10       92.81      106.21     27.83 o 
  -5  -5  10       74.69       74.03     22.23 o 
  -4  -5  10       11.93       22.51     13.56 o 
  -3  -5  10       58.64       72.87     16.27 o 
  -2  -5  10        3.21        3.58      6.93 o 
  -1  -5  10      136.32      125.99     19.18 o 
   0  -5  10      705.31      671.77     35.77 o 
   1  -5  10      178.84      151.78     28.21 o 
   2  -5  10      361.56      379.97     43.54 o 
   3  -5  10       10.25        5.89     11.42 o 
   4  -5  10      123.28      154.05     39.62 o 
   5  -5  10       43.11       43.63     18.75 o 
  -7  -4  10      147.78      176.19     49.04 o 
  -6  -4  10       13.97       16.39     14.92 o 
  -5  -4  10       99.63      118.07     27.18 o 
  -4  -4  10       22.22        9.81     10.04 o 
  -3  -4  10      766.64      809.59     46.62 o 
  -2  -4  10        1.39        7.94      6.67 o 
  -1  -4  10       11.56       11.15      8.61 o 
   0  -4  10       27.80       22.50     12.66 o 
   1  -4  10      380.19      349.13     39.57 o 
   2  -4  10        9.32        5.98     11.86 o 
   3  -4  10      189.11      189.87     33.38 o 
   4  -4  10       74.06       93.23     26.47 o 
   5  -4  10       11.95       22.12     18.42 o 
  -7  -3  10       39.20       48.62     20.92 o 
  -6  -3  10      236.12      261.75     31.62 o 
  -5  -3  10        6.44        2.70      9.36 o 
  -4  -3  10      935.06      934.32     60.96 o 
  -3  -3  10       81.43       71.44     18.65 o 
  -2  -3  10      650.69      603.93     40.71 o 
  -1  -3  10       14.14       22.50      8.77 o 
   0  -3  10        2.29       16.94      8.67 o 
   1  -3  10      659.91      656.13     45.87 o 
   2  -3  10      134.85      147.05     28.71 o 
   3  -3  10      155.75      132.58     28.77 o 
   4  -3  10       76.80       95.28     25.28 o 
   5  -3  10       46.35       48.88     23.15 o 
  -7  -2  10       85.62      122.18     24.33 o 
  -6  -2  10        0.35        9.77     10.56 o 
  -5  -2  10      488.82      520.81     37.20 o 
  -4  -2  10       36.62       41.29     15.08 o 
  -3  -2  10      357.09      356.27     37.38 o 
  -2  -2  10        0.30        5.74      6.61 o 
  -1  -2  10      424.46      417.66     27.35 o 
   0  -2  10      655.64      604.34     33.11 o 
   1  -2  10      247.50      257.20     25.94 o 
   2  -2  10      618.94      600.70     46.07 o 
   3  -2  10      170.85      176.43     32.67 o 
   4  -2  10      163.44      148.33     31.62 o 
   5  -2  10        1.79        3.77     15.91 o 
  -7  -1  10       13.91       14.65     17.35 o 
  -6  -1  10      631.45      623.27     50.80 o 
  -5  -1  10       24.82       34.91     16.35 o 
  -4  -1  10        4.82        7.24     10.05 o 
  -3  -1  10       70.50       59.30     17.65 o 
  -2  -1  10      156.01      119.96     26.77 o 
  -1  -1  10       92.37      101.11     16.63 o 
   0  -1  10      723.73      747.41     37.23 o 
   1  -1  10      315.93      295.06     28.18 o 
   2  -1  10      328.67      292.87     38.54 o 
   3  -1  10      122.24      145.35     30.06 o 
   4  -1  10       12.42       24.87     16.43 o 
   5  -1  10      278.46      289.38     46.26 o 
  -8   0  10      108.92      164.80     51.02 o 
  -7   0  10       90.60      102.57     28.61 o 
  -6   0  10       87.21       90.13     24.79 o 
  -5   0  10      166.21      160.25     30.36 o 
  -4   0  10      572.64      473.97     40.68 o 
  -3   0  10      372.81      387.75     37.76 o 
  -2   0  10      372.09      183.72    138.92 o 
  -1   0  10      440.29      376.40     29.26 o 
   0   0  10      136.24      134.49     20.39 o 
   1   0  10       42.69       53.94     13.68 o 
   2   0  10      542.51      511.34     33.96 o 
   3   0  10        6.21       15.08     14.61 o 
   4   0  10      282.82      327.97     46.20 o 
   5   0  10        0.32        6.46     17.55 o 
  -8   1  10       30.50       15.98     18.48 o 
  -7   1  10        7.64        4.26     15.61 o 
  -6   1  10      105.71      154.63     33.68 o 
  -5   1  10      258.91      291.42     40.71 o 
  -4   1  10      384.45      369.30     42.26 o 
  -3   1  10      190.06      213.33     33.03 o 
  -2   1  10        9.62       15.25      9.63 o 
  -1   1  10       31.25       30.22     11.31 o 
   0   1  10       93.24      113.47     19.43 o 
   1   1  10      395.27      423.26     35.32 o 
   2   1  10       13.14       10.31     10.44 o 
   3   1  10      448.16      421.14     38.46 o 
   4   1  10        0.66       -2.67     19.08 o 
  -7   2  10       66.26       79.33     28.10 o 
  -6   2  10      106.39       95.64     27.47 o 
  -5   2  10       53.36       31.66     16.96 o 
  -4   2  10      553.45      521.62     47.52 o 
  -3   2  10       91.23       75.76     22.23 o 
  -2   2  10      182.51      176.19     27.63 o 
  -1   2  10        2.12        7.90      8.92 o 
   0   2  10      183.40      201.18     26.35 o 
   1   2  10       49.78       44.53     14.11 o 
   2   2  10       72.77       78.46     19.06 o 
   3   2  10       12.18        3.35     19.73 o 
   4   2  10      116.79      116.12     48.60 o 
  -7   3  10        4.92        8.31     19.68 o 
  -6   3  10       28.45       23.05     19.22 o 
  -5   3  10      542.94      569.80     52.79 o 
  -4   3  10       13.93       34.54     17.87 o 
  -3   3  10      794.06      748.85     66.95 o 
  -2   3  10       58.82       65.21     16.15 o 
  -1   3  10      309.19      306.79     32.41 o 
   0   3  10       40.13       45.95     14.89 o 
   1   3  10        5.23       13.68     13.83 o 
   2   3  10       24.18       36.91     18.96 o 
   3   3  10       63.05       43.01     22.94 o 
  -7   4  10       69.66      129.70     48.76 o 
  -6   4  10       29.41       17.46     19.95 o 
  -5   4  10        1.38       -1.15     13.84 o 
  -4   4  10      229.14      203.00     37.36 o 
  -3   4  10        8.55        5.84     14.66 o 
  -2   4  10      557.47      537.33     38.67 o 
  -1   4  10       82.90      106.13     20.77 o 
   0   4  10      123.12      119.30     29.14 o 
   1   4  10       35.28       39.26     19.75 o 
   2   4  10       22.42       39.73     20.98 o 
  -6   5  10       27.59       32.95     24.42 o 
  -5   5  10        8.40        7.15     18.65 o 
  -4   5  10        6.10       11.00     16.66 o 
  -3   5  10      151.95      172.13     34.69 o 
  -2   5  10      151.33      170.59     33.82 o 
  -1   5  10      112.05      137.10     31.28 o 
   0   5  10       24.62       23.03     16.42 o 
   1   5  10      107.23      114.74     29.09 o 
  -5   6  10       28.99       24.78     28.75 o 
  -4   6  10      117.38      187.36     58.06 o 
  -3   6  10       53.92       35.58     30.57 o 
  -2   6  10       85.84       80.48     26.62 o 
  -1   6  10       37.52       12.43     17.19 o 
  -2  -9  11       45.33       54.02     25.17 o 
  -1  -9  11       23.66       64.93     26.33 o 
   0  -9  11       17.89        8.20     19.02 o 
   1  -9  11       38.02       46.86     27.94 o 
   2  -9  11        3.43       11.76     20.09 o 
  -3  -8  11        9.05       -1.54     25.23 o 
  -2  -8  11       84.10      120.51     29.24 o 
  -1  -8  11       41.72       46.99     20.43 o 
   0  -8  11      133.17      156.55     32.67 o 
   1  -8  11       53.56       56.73     22.96 o 
   2  -8  11       84.48      123.37     30.12 o 
   3  -8  11       26.95       44.10     19.48 o 
  -4  -7  11       29.03       50.56     21.45 o 
  -3  -7  11      157.74      195.61     51.02 o 
  -2  -7  11       95.87      112.81     48.07 o 
  -1  -7  11      116.21      146.22     47.47 o 
   0  -7  11        8.71       10.45     11.41 o 
   1  -7  11      289.36      246.42     38.54 o 
   2  -7  11        0.14       -1.27     13.59 o 
   3  -7  11       40.25       25.81     17.84 o 
   4  -7  11        8.74        3.44     12.94 o 
  -5  -6  11      140.82      141.02     41.00 o 
  -4  -6  11       33.90       50.09     20.87 o 
  -3  -6  11       88.22      132.43     27.53 o 
  -2  -6  11      188.89      272.42     36.39 o 
  -1  -6  11        0.06       -5.25     10.57 o 
   0  -6  11      406.21      426.12     46.50 o 
   1  -6  11        3.87        8.81     12.61 o 
   2  -6  11      183.09      168.06     33.01 o 
   3  -6  11        6.89       16.87     15.12 o 
   4  -6  11       28.37        2.50     14.63 o 
  -6  -5  11       50.09       74.71     25.44 o 
  -5  -5  11        2.72        7.30     14.40 o 
  -4  -5  11       35.11       76.63     22.47 o 
  -3  -5  11       31.89       18.47     17.54 o 
  -2  -5  11        0.27        3.68      8.37 o 
  -1  -5  11      616.72      591.31     43.63 o 
   0  -5  11        8.21       21.13     13.12 o 
   1  -5  11      317.53      299.55     49.20 o 
   2  -5  11       26.28       33.40     18.03 o 
   3  -5  11      110.95      103.61     25.55 o 
   4  -5  11       89.27       87.60     27.82 o 
   5  -5  11       32.59       41.24     28.46 o 
  -6  -4  11       40.14       48.22     20.34 o 
  -5  -4  11        1.34        5.77     13.43 o 
  -4  -4  11       99.00      131.44     27.30 o 
  -3  -4  11        2.28       11.41     11.54 o 
  -2  -4  11      354.94      312.22     62.15 o 
  -1  -4  11       85.07       97.27     17.04 o 
   0  -4  11      429.26      420.17     44.30 o 
   1  -4  11        0.45       -2.18     10.00 o 
   2  -4  11      192.60      171.53     32.17 o 
   3  -4  11       97.87       83.58     24.53 o 
   4  -4  11       19.12       18.00     18.19 o 
   5  -4  11       64.36       46.14     23.11 o 
  -7  -3  11       44.47       43.91     26.28 o 
  -6  -3  11       42.33       26.74     16.39 o 
  -5  -3  11      295.89      332.41     42.31 o 
  -4  -3  11        3.16        5.24     10.44 o 
  -3  -3  11      365.07      380.02     40.04 o 
  -2  -3  11      171.30       85.77     63.86 o 
  -1  -3  11        7.41       15.58      9.65 o 
   0  -3  11      529.03      550.34     43.48 o 
   1  -3  11      329.23      369.50     42.88 o 
   2  -3  11      270.55      232.07     36.98 o 
   3  -3  11       65.70       40.54     17.54 o 
   4  -3  11        1.31       10.59     16.10 o 
   5  -3  11        0.67       -4.37     16.56 o 
  -7  -2  11       32.68       28.73     30.00 o 
  -6  -2  11      452.82      475.64     52.09 o 
  -5  -2  11       25.29       42.64     18.23 o 
  -4  -2  11        6.13       11.95     13.02 o 
  -3  -2  11       56.84       44.67     16.95 o 
  -2  -2  11      154.38       74.56     57.61 o 
  -1  -2  11       41.84       54.98     14.03 o 
   0  -2  11        6.56        5.76      7.85 o 
   1  -2  11      695.40      613.19     47.06 o 
   2  -2  11       92.36      102.83     25.21 o 
   3  -2  11       52.11       68.48     22.54 o 
   4  -2  11        1.26        6.88     16.82 o 
  -7  -1  11      282.93      282.16     45.17 o 
  -6  -1  11       54.75       75.98     22.96 o 
  -5  -1  11      351.14      375.32     45.44 o 
  -4  -1  11      253.07      290.06     39.02 o 
  -3  -1  11       13.31       17.27     12.22 o 
  -2  -1  11      718.12      386.09    231.37 o 
  -1  -1  11      333.62      333.26     30.77 o 
   0  -1  11      151.54      174.96     23.91 o 
   1  -1  11       37.20       36.04     13.22 o 
   2  -1  11      457.37      421.39     48.11 o 
   3  -1  11        9.20       10.06     14.66 o 
   4  -1  11       90.19       85.42     27.54 o 
  -7   0  11       50.98       46.21     21.53 o 
  -6   0  11      261.37      271.91     41.90 o 
  -5   0  11       76.15       74.53     22.84 o 
  -4   0  11      425.44      436.51     46.51 o 
  -3   0  11      110.91      117.93     25.33 o 
  -2   0  11       87.07       91.78     18.24 o 
  -1   0  11      732.45      739.62     40.00 o 
   0   0  11      156.65      173.53     24.72 o 
   1   0  11      457.22      447.05     44.51 o 
   2   0  11       21.90       19.33     14.47 o 
   3   0  11      287.47      314.20     45.56 o 
   4   0  11      136.16      191.15     37.63 o 
  -7   1  11        8.01        3.13     18.92 o 
  -6   1  11      179.13      138.81     53.77 o 
  -5   1  11      120.73      137.05     29.82 o 
  -4   1  11      355.46      330.68     49.77 o 
  -3   1  11       77.64       99.10     23.23 o 
  -2   1  11        4.58        9.92     11.18 o 
  -1   1  11       52.16       45.67     14.04 o 
   0   1  11       55.91       71.69     17.28 o 
   1   1  11        7.21        7.68     10.94 o 
   2   1  11      861.52      785.88     46.94 o 
   3   1  11       29.14       25.71     28.87 o 
  -7   2  11        3.41        1.50     17.80 o 
  -6   2  11        1.85        2.39     14.93 o 
  -5   2  11      573.03      588.87     82.32 o 
  -4   2  11        0.11        4.07     11.73 o 
  -3   2  11      233.90      234.95     36.63 o 
  -2   2  11       38.07       21.14     12.62 o 
  -1   2  11       19.83       38.34     13.86 o 
   0   2  11        2.56        9.62     11.56 o 
   1   2  11       35.00       42.29     15.73 o 
   2   2  11       25.52       27.64     14.99 o 
   3   2  11      205.56      228.35     63.07 o 
  -6   3  11       58.59       69.13     27.51 o 
  -5   3  11       19.41        8.03     16.75 o 
  -4   3  11      400.45      488.20     53.75 o 
  -3   3  11       20.75       17.19     14.67 o 
  -2   3  11      304.85      288.90     32.74 o 
  -1   3  11      115.37      129.27     22.91 o 
   0   3  11       69.75       41.64     15.06 o 
   1   3  11       14.08       14.67     14.72 o 
   2   3  11        0.51       -0.86     14.30 o 
  -6   4  11        7.30       30.09     24.08 o 
  -5   4  11       84.85      115.27     33.22 o 
  -4   4  11       32.84       57.44     23.51 o 
  -3   4  11      175.20      198.33     36.70 o 
  -2   4  11      140.58      200.51     28.90 o 
  -1   4  11      182.51      202.23     36.78 o 
   0   4  11       36.62       24.85     20.26 o 
   1   4  11       21.92        8.29     16.24 o 
  -5   5  11       51.32       48.49     41.72 o 
  -4   5  11      246.21      260.85     45.52 o 
  -3   5  11       54.49       41.78     23.31 o 
  -2   5  11       97.21      125.11     32.03 o 
  -1   5  11       59.29       84.44     26.75 o 
   0   5  11        8.24       -2.67     21.02 o 
  -1  -9  12       48.21       18.90     23.32 o 
   0  -9  12       22.30       31.21     31.78 o 
  -3  -8  12       86.16      117.57     46.50 o 
  -2  -8  12       21.12       -1.29     26.68 o 
  -1  -8  12       38.10       32.91     27.25 o 
   0  -8  12       14.20       27.82     27.09 o 
   1  -8  12      148.38      131.00     47.79 o 
   2  -8  12        0.10       -4.66     15.93 o 
  -4  -7  12       59.29      106.58     44.47 o 
  -3  -7  12        0.70        1.21     24.10 o 
  -2  -7  12      151.01      162.45     45.28 o 
  -1  -7  12       20.67       15.93     23.61 o 
   0  -7  12      184.30      237.96     38.34 o 
   1  -7  12        1.39        4.16     14.23 o 
   2  -7  12       20.70       35.70     19.47 o 
   3  -7  12        1.29       -1.43     12.70 o 
  -5  -6  12       76.18      115.10     29.18 o 
  -4  -6  12       29.33       32.51     24.18 o 
  -2  -6  12        0.01       17.30     21.99 o 
  -1  -6  12      164.19      202.10     33.86 o 
   0  -6  12       87.84       76.26     22.61 o 
   1  -6  12      104.73      102.87     27.30 o 
   2  -6  12        5.23       12.02     15.73 o 
   3  -6  12        7.61       17.30     16.34 o 
  -5  -5  12       27.13       16.25     19.97 o 
  -4  -5  12       48.06       19.49     23.85 o 
  -3  -5  12        7.02        0.37     15.81 o 
  -2  -5  12      427.01      377.15     42.31 o 
  -1  -5  12      153.38      137.92     28.32 o 
   0  -5  12      190.45      176.08     32.39 o 
   1  -5  12      124.19      135.51     33.88 o 
   2  -5  12       48.40       60.11     22.10 o 
   3  -5  12       20.08       20.26     17.69 o 
   4  -5  12        0.83        8.72     19.04 o 
  -6  -4  12        9.97       11.00     20.54 o 
  -5  -4  12        6.45       16.90     19.33 o 
  -4  -4  12        6.92       12.75     13.54 o 
  -3  -4  12      473.11      452.76     42.80 o 
  -2  -4  12       44.30       52.83     14.14 o 
  -1  -4  12      556.59      533.53     43.57 o 
   0  -4  12      190.37      193.26     33.32 o 
   1  -4  12       87.38       98.39     25.51 o 
   2  -4  12      344.63      343.37     46.37 o 
   3  -4  12       47.89       43.46     19.72 o 
   4  -4  12       20.29       30.00     21.73 o 
  -6  -3  12       35.41       31.82     18.31 o 
  -5  -3  12       11.74       26.99     16.07 o 
  -4  -3  12        6.20       18.71     13.67 o 
  -3  -3  12        1.60       -4.54     10.41 o 
  -2  -3  12      295.42      268.25     35.00 o 
  -1  -3  12        0.89        4.50      8.27 o 
   0  -3  12      473.02      511.99     69.30 o 
   1  -3  12      323.69      305.65     41.75 o 
   2  -3  12        3.86        8.83     14.11 o 
   3  -3  12      124.73      108.70     28.71 o 
   4  -3  12       25.89       21.19     20.02 o 
  -6  -2  12      252.61      232.18     39.05 o 
  -5  -2  12      256.68      218.58     36.30 o 
  -4  -2  12        1.39        8.92     12.63 o 
  -3  -2  12       39.46       26.58     14.37 o 
  -2  -2  12       24.29       29.63     11.33 o 
  -1  -2  12        3.93        8.77      9.32 o 
   0  -2  12      548.13      519.70     46.74 o 
   1  -2  12       49.66       42.15     18.36 o 
   2  -2  12       29.52       24.40     16.73 o 
   3  -2  12        4.81       22.56     17.74 o 
   4  -2  12       22.40       49.47     23.83 o 
  -7  -1  12       52.18       46.25     32.10 o 
  -6  -1  12      268.94      292.39     43.69 o 
  -5  -1  12       86.57       68.52     22.62 o 
  -4  -1  12       38.89       49.61     19.84 o 
  -3  -1  12      189.32      221.13     34.87 o 
  -2  -1  12        0.35       -3.81      8.15 o 
  -1  -1  12      617.48      574.69     36.44 o 
   0  -1  12        0.12        4.11      9.11 o 
   1  -1  12      344.77      379.60     46.69 o 
   2  -1  12       11.12       14.08     22.80 o 
   3  -1  12       25.08       47.48     21.56 o 
  -7   0  12        5.32       15.93     25.71 o 
  -6   0  12      170.76      172.80     35.56 o 
  -5   0  12       36.29       32.23     17.23 o 
  -4   0  12      260.27      225.26     36.93 o 
  -3   0  12      151.13      184.92     32.49 o 
  -2   0  12      238.17      240.74     29.18 o 
  -1   0  12       27.89       24.69     11.76 o 
   0   0  12      160.90      206.58     27.64 o 
   1   0  12      119.43      144.76     24.15 o 
   2   0  12      630.98      611.76     65.38 o 
   3   0  12       37.26       21.50     18.85 o 
  -6   1  12       25.41       21.32     18.02 o 
  -5   1  12      219.99      208.29     36.53 o 
  -4   1  12       61.67       84.26     24.68 o 
  -3   1  12      219.04      253.82     39.29 o 
  -2   1  12       20.16       27.41     12.40 o 
  -1   1  12      139.16      155.48     30.90 o 
   0   1  12        4.08       18.39     15.01 o 
   1   1  12      169.78      252.08     39.27 o 
   2   1  12      124.39      125.08     31.84 o 
   3   1  12      118.84       80.46     44.47 o 
  -6   2  12      105.96       73.32     39.34 o 
  -5   2  12        8.64        2.49     16.86 o 
  -4   2  12      167.38      137.96     31.59 o 
  -3   2  12       22.80       31.00     17.32 o 
  -2   2  12       79.39       89.13     20.07 o 
  -1   2  12       50.05       55.94     16.83 o 
   0   2  12      216.85      271.81     33.54 o 
   1   2  12      134.75      140.56     26.09 o 
   2   2  12       35.52       48.42     21.93 o 
  -5   3  12      110.41      111.77     32.16 o 
  -4   3  12        1.68       -0.54     17.50 o 
  -3   3  12       41.07       37.54     19.77 o 
  -2   3  12       16.22        5.27     12.47 o 
  -1   3  12      137.53      180.96     28.31 o 
   0   3  12       62.60       52.33     18.11 o 
   1   3  12       47.09       51.67     23.92 o 
  -5   4  12      148.70      124.12     48.11 o 
  -4   4  12      141.88      123.28     33.09 o 
  -3   4  12       22.16       26.26     18.22 o 
  -2   4  12       42.48       12.88     14.37 o 
  -1   4  12       82.21       64.92     25.07 o 
   0   4  12       17.15        8.09     16.45 o 
  -1  -8  13        8.91        8.57     28.63 o 
   0  -8  13       10.28      -10.75     24.10 o 
   1  -8  13        3.77       21.19     30.89 o 
  -1  -7  13       64.29      100.43     39.06 o 
   0  -7  13       30.48       47.79     21.05 o 
   1  -7  13       74.26       86.26     27.52 o 
   2  -7  13        0.21       -8.42     15.08 o 
  -4  -6  13       40.20       60.08     29.68 o 
  -2  -6  13      194.36      225.12     51.91 o 
  -1  -6  13       73.63       71.24     22.00 o 
   0  -6  13       35.12       50.45     20.40 o 
   1  -6  13        4.52        6.54     16.36 o 
   2  -6  13       36.03       59.85     24.29 o 
  -5  -5  13       53.80      115.63     40.92 o 
  -4  -5  13        1.95       15.53     19.41 o 
  -3  -5  13      213.71      195.71     33.30 o 
  -2  -5  13      178.00      188.81     48.68 o 
  -1  -5  13      188.34      180.60     33.33 o 
   0  -5  13       78.77       91.46     26.03 o 
   1  -5  13        2.48        7.79     14.91 o 
   2  -5  13       53.32       77.68     25.84 o 
   3  -5  13        0.59       -8.29     13.13 o 
  -5  -4  13        2.98        2.59     14.15 o 
  -4  -4  13       76.28       75.87     23.21 o 
  -3  -4  13      132.78      135.62     28.50 o 
  -2  -4  13      492.09      460.19     44.89 o 
  -1  -4  13       50.88       46.37     18.90 o 
   0  -4  13       25.04       31.31     18.66 o 
   1  -4  13      222.74      226.46     39.14 o 
   2  -4  13        0.82       10.63     14.18 o 
   3  -4  13      134.57      115.79     32.85 o 
  -6  -3  13       39.57       47.81     20.98 o 
  -5  -3  13      184.24      205.08     36.77 o 
  -4  -3  13       20.30       12.76     15.23 o 
  -3  -3  13        0.60        8.80     13.12 o 
  -2  -3  13      150.05      169.40     25.17 o 
  -1  -3  13      126.02      131.90     28.48 o 
   0  -3  13      279.30      274.57     41.10 o 
   1  -3  13       27.39       30.35     17.47 o 
   2  -3  13       94.81       86.63     30.93 o 
   3  -3  13        9.36       12.72     17.21 o 
  -6  -2  13      142.25      142.40     31.23 o 
  -5  -2  13       48.28       43.25     19.79 o 
  -4  -2  13       33.34       49.67     17.96 o 
  -3  -2  13       79.06       73.49     21.69 o 
  -2  -2  13       25.63       34.61     13.10 o 
  -1  -2  13      601.58      597.25     38.74 o 
   0  -2  13       31.16       30.11     17.97 o 
   1  -2  13       48.53       56.65     22.98 o 
   2  -2  13       46.45       54.43     24.57 o 
   3  -2  13       37.81       46.11     24.99 o 
  -6  -1  13       99.11      123.67     30.86 o 
  -5  -1  13       59.72       62.31     21.88 o 
  -4  -1  13       21.34       42.52     18.36 o 
  -3  -1  13       13.85       34.44     16.85 o 
  -2  -1  13      123.32      140.92     23.46 o 
  -1  -1  13       17.25       24.23     12.58 o 
   0  -1  13      349.60      320.00     34.72 o 
   1  -1  13        0.24        1.29     13.62 o 
   2  -1  13      200.25      197.49     39.42 o 
  -6   0  13       10.27      -13.50     17.10 o 
  -5   0  13      113.66      102.13     27.64 o 
  -4   0  13        0.24        9.59     13.26 o 
  -3   0  13      159.12      168.53     33.45 o 
  -2   0  13       99.65       78.62     18.95 o 
  -1   0  13      139.40      129.93     23.74 o 
   0   0  13        9.22       11.28     12.58 o 
   1   0  13      140.03      111.04     30.13 o 
   2   0  13        0.76       16.02     19.66 o 
  -5   1  13        4.84       14.99     14.40 o 
  -4   1  13      435.06      413.78     55.11 o 
  -3   1  13        2.35       15.94     15.98 o 
  -2   1  13      199.58      224.31     30.46 o 
  -1   1  13       93.65      114.66     22.93 o 
   0   1  13       31.28       42.08     16.16 o 
   1   1  13      177.47      126.70     25.12 o 
  -5   2  13      143.75      155.94     35.34 o 
  -4   2  13        5.61       -8.30     13.80 o 
  -3   2  13       99.48      114.81     30.04 o 
  -2   2  13        2.93       13.21     12.68 o 
  -1   2  13      179.05      201.12     30.43 o 
   0   2  13      275.11      269.01     35.37 o 
   1   2  13        9.68       20.70     19.12 o 
  -4   3  13       14.05        1.01     15.76 o 
  -3   3  13        1.21       13.47     17.65 o 
  -2   3  13       25.04       24.99     16.16 o 
  -1   3  13      339.96      375.88     42.01 o 
  -1  -7  14       23.03        4.12     28.79 o 
   0  -7  14        2.86        8.80     18.83 o 
  -2  -6  14       41.18       58.38     32.18 o 
  -1  -6  14       82.93       81.77     25.78 o 
   0  -6  14       56.10       65.75     24.78 o 
   1  -6  14        0.85        8.52     16.80 o 
  -4  -5  14       15.34        7.84     20.38 o 
  -3  -5  14      147.93      200.54     50.70 o 
  -2  -5  14      358.59      337.92     65.98 o 
  -1  -5  14        4.20        1.33     14.32 o 
   0  -5  14       16.31       24.11     18.31 o 
   1  -5  14       49.67       55.08     23.64 o 
   2  -5  14        1.93       20.62     31.37 o 
  -4  -4  14       11.22       11.46     16.83 o 
  -3  -4  14        5.86       -7.51     32.99 o 
  -2  -4  14      230.29      271.45     60.65 o 
  -1  -4  14       67.44       59.08     22.27 o 
   0  -4  14       25.05       46.06     20.73 o 
   1  -4  14        3.11       15.43     16.02 o 
   2  -4  14      103.57      101.19     29.24 o 
  -5  -3  14      247.99      241.35     40.74 o 
  -4  -3  14      111.66      147.39     31.39 o 
  -3  -3  14      248.63      273.65     41.15 o 
  -2  -3  14        0.87       -1.33     12.81 o 
  -1  -3  14      195.05      203.35     36.38 o 
   0  -3  14        0.27        0.97     13.96 o 
   1  -3  14       59.75       38.97     19.71 o 
   2  -3  14        9.40        8.45     19.84 o 
  -5  -2  14       99.84      104.28     27.32 o 
  -4  -2  14       93.09      112.25     29.03 o 
  -3  -2  14       37.60       47.41     18.81 o 
  -2  -2  14      327.26      343.83     45.12 o 
  -1  -2  14        1.23        0.08     14.13 o 
   0  -2  14      281.33      286.75     44.72 o 
   1  -2  14       11.13        0.33     17.56 o 
  -5  -1  14       17.92       40.04     20.86 o 
  -4  -1  14       12.32       28.59     17.34 o 
  -3  -1  14      146.84      205.84     37.07 o 
  -2  -1  14       37.24       62.93     23.00 o 
  -1  -1  14      191.17      209.56     30.80 o 
   0  -1  14        0.68        2.71     17.10 o 
   1  -1  14       44.78       33.72     22.86 o 
  -5   0  14        0.52        5.71     14.59 o 
  -4   0  14      127.16      170.38     46.21 o 
  -3   0  14       60.28       52.29     22.60 o 
  -2   0  14      165.36      209.55     39.30 o 
  -1   0  14      132.12      137.84     25.77 o 
   0   0  14       81.32       95.24     23.19 o 
   1   0  14        0.69       -8.94     17.79 o 
  -4   1  14       16.40       35.14     17.51 o 
  -3   1  14      201.37      233.95     41.59 o 
  -2   1  14       65.12       65.18     24.26 o 
  -1   1  14       61.72       63.97     19.36 o 
   0   1  14      115.76      129.40     26.66 o 
  -3   2  14        3.21       -1.48     15.67 o 
  -2   2  14        3.92        8.25     15.23 o 
  -2  -5  15       34.38       28.14     27.25 o 
  -1  -5  15       57.47       76.54     26.69 o 
   0  -5  15        0.79        3.14     17.50 o 
  -3  -4  15      166.73      147.17     46.90 o 
  -2  -4  15        8.66      -10.84     21.11 o 
  -1  -4  15        2.47       16.31     17.77 o 
   0  -4  15        8.92       31.24     19.93 o 
  -3  -3  15       47.11       48.00     20.69 o 
  -2  -3  15      308.50      302.99     66.71 o 
  -1  -3  15        8.15       10.77     17.93 o 
   0  -3  15      116.74      140.63     34.44 o 
  -4  -2  15       34.21       31.08     20.21 o 
  -3  -2  15       82.12       95.07     25.70 o 
  -2  -2  15        6.10        6.17     13.41 o 
  -1  -2  15      131.56      172.51     35.77 o 
   0  -2  15        0.35      -18.44     26.04 o 
  -3  -1  15        9.41       16.91     15.85 o 
  -2  -1  15       89.15       82.32     26.32 o 
  -1  -1  15      135.75      119.75     33.20 o 
  -3   0  15      190.20      207.25     54.58 o 
  -2   0  15      146.65      122.51     43.75 o 
                                                 
